# Supplementary material for: The causal relationship and potential mediators between plasma lipids and atopic dermatitis: a bidirectional two-sample, two-step mendelian randomization
Source: Lipids Health Dis. 2024 Jun 22;23:191. doi: 10.1186/s12944-024-02134-9 (PMC11193249; doi:10.1186/s12944-024-02134-9)
Supplement: Supplementary file 1 — Supplementary Material 1 [file 12944_2024_2134_MOESM1_ESM.xlsx]

## Sheet: Table S1
Supplementary Table 1. Data sources
Trait	Year	PMID	First author	Population	Sample size	Cases	Controls
Plasma lipids	2023	37907536	Linda Ottensmann	European	7174	-	-
Inflammatory proteins	2023	37563310	JH Zhao	European	14824	-	-
Atopic dermatitis	2023	37794016	Budu-Aggrey A	European	3769646	448060	3321586

## Sheet: Table S2
Supplementary Table 2. SNPs associated with potential confounders and excluded from analysis
Type	SNP	GWAS_Trait	PMID	P_value
SNPs excluded from the IVs of plasma lipids	rs635634	Allergy	29507422	3e-41
SNPs excluded from the IVs of plasma lipids	rs17261772	Gut microbiota abundance (class Actinobacteria id.419)	33462485	2e-11
SNPs excluded from the IVs of plasma lipids	rs429358	Cigarettes smoked per day (MTAG)	29507422	1e-39
SNPs excluded from the IVs of plasma lipids	rs7412	Cigarettes smoked per day (MTAG)	29507422	5e-31
SNPs excluded from the IVs of plasma lipids	rs293566	Smoking initiation	27798627	1e-08
SNPs excluded from the IVs of plasma lipids	rs10761716	Smoking cessation	34337532	4e-50
SNPs excluded from the IVs of plasma lipids	rs7955732	Smoking initiation	36477530	1e-12
SNPs excluded from the IVs of plasma lipids	rs35332062	Cigarettes smoked per day (MTAG)	19060911	1e-12
SNPs excluded from the IVs of plasma lipids	rs72694990	Cigarettes smoked per day	33462484	4e-09
SNPs excluded from the IVs of plasma lipids	rs13235543	Cigarettes smoked per day (MTAG)	19060911	1e-12
SNPs excluded from the IVs of plasma lipids	rs11720139	Smoking initiation	34021172	3e-10
SNPs excluded from the IVs of plasma lipids	rs7935110	Smoking initiation	30643258	7e-10
SNPs excluded from the IVs of plasma lipids	rs72709529	Smoking initiation (ever regular vs never regular) (MTAG)	30643251	9e-10
SNPs excluded from the IVs of plasma lipids	rs8068175	Smoking initiation	36477530	1e-17
SNPs excluded from the IVs of plasma lipids	rs16987303	Smoking initiation	34446935	2e-08
SNPs excluded from the IVs of plasma lipids	rs805292	Smoking initiation (ever regular vs never regular)	33941608	2e-10
SNPs excluded from the IVs of plasma lipids	rs11610836	Smoking status	30289880	4e-09
SNPs excluded from the IVs of plasma lipids	rs33951980	Cigarettes smoked per day (MTAG)	19060911	1e-12
SNPs excluded from the IVs of plasma lipids	rs13240065	Cigarettes smoked per day (MTAG)	19060911	1e-12
SNPs excluded from the IVs of plasma lipids	rs34021847	Smoking initiation	36477530	1e-40
SNPs excluded from the IVs of plasma lipids	rs11584070	Cigarettes smoked per day	33462484	4e-09
SNPs excluded from the IVs of plasma lipids	rs3812316	Cigarettes smoked per day (MTAG)	19060911	1e-12
SNPs excluded from the IVs of plasma lipids	rs13234131	Cigarettes smoked per day (MTAG)	19060911	1e-12
SNPs excluded from the IVs of plasma lipids	rs34942551	Cigarettes smoked per day (MTAG)	36357675	7e-10
SNPs excluded from the IVs of plasma lipids	rs2954021	Body mass index	30595370	8e-10
SNPs excluded from the IVs of plasma lipids	rs3916027	Cigarettes smoked per day (MTAG)	36357675	7e-10
SNPs excluded from the IVs of plasma lipids	rs2165558	Cigarettes smoked per day (MTAG)	34503513	4e-11
SNPs excluded from the IVs of plasma lipids	rs11604424	Obesity-related traits	29507422	3e-250
SNPs excluded from the IVs of plasma lipids	rs3741298	Obesity-related traits	29507422	3e-250
SNPs excluded from the IVs of plasma lipids	rs28601761	Body mass index	29212778	5e-20
SNPs excluded from the IVs of plasma lipids	rs1260326	Body mass index and LDL-C (pairwise)	23726366	1e-08
SNPs excluded from the IVs of plasma lipids	rs4778971	Body mass index (MTAG)	36376304	4e-14
SNPs excluded from the IVs of plasma lipids	rs1135999	Body mass index	34503513	4e-10
SNPs excluded from the IVs of plasma lipids	rs17145750	Body mass index (MTAG)	22001757	3e-09
SNPs excluded from the IVs of plasma lipids	rs4665972	Body mass index and LDL-C (pairwise)	23726366	1e-08
SNPs excluded from the IVs of plasma lipids	rs56144603	Body mass index	30595370	1e-08
SNPs excluded from the IVs of plasma lipids	rs55727637	Body mass index	34503513	4e-10
SNPs excluded from the IVs of plasma lipids	rs62039480	Body mass index	34503513	4e-10
SNPs excluded from the IVs of plasma lipids	rs6498540	Body mass index	34503513	4e-10
SNPs excluded from the IVs of plasma lipids	rs72789541	Body mass index	34503513	4e-10
SNPs excluded from the IVs of plasma lipids	rs10896384	Body mass index	34127677	6e-16
SNPs excluded from the IVs of plasma lipids	rs780093	Body mass index and LDL-C (pairwise)	23726366	1e-08
SNPs excluded from the IVs of plasma lipids	rs10206976	Body mass index	34594039	2e-16
SNPs excluded from the IVs of plasma lipids	rs56320616	Body mass index	34594039	2e-16
SNPs excluded from the IVs of plasma lipids	rs1399627	Body mass index	34594039	1e-21
SNPs excluded from the IVs of plasma lipids	rs2281721	Body mass index (MTAG)	27863252	2e-10
SNPs excluded from the IVs of inflammatory proteins	rs34174304	Body mass index	37280435	1e-23
SNPs excluded from the IVs of inflammatory proteins	rs56889120	Body mass index	37280435	6e-12
SNPs excluded from the IVs of atopic dermatitis	rs4906263	High density lipoprotein cholesterol levels	33980691	3e-17
SNPs excluded from the IVs of atopic dermatitis	rs28406364	Triglyceride to HDL cholesterol ratio	38200128	9e-12
SNPs excluded from the IVs of atopic dermatitis	rs11265621	Cholesterol to total lipids ratio in small LDL	35213538	4e-08
SNPs excluded from the IVs of atopic dermatitis	rs705699	High density lipoprotein cholesterol levels	34887591	9e-10

## Sheet: Table S3
Supplementary Table 3. Characteristics of the genetic instrument variables for plasma lipids
Traits	SNP	Chromosome	Location	Effect_allele	Other_allele	Beta	Standard_error	Effect_allele_frequency	Pval	F
Sterol ester (27:1/14:0)	rs11608	2	27212506	A	G	0.0884663	0.0187861	0.723361	2.5327e-06	22.1698
Sterol ester (27:1/14:0)	rs116778355	2	224951925	T	A	-0.380271	0.0776759	0.0124697	1.00083e-06	23.9603
Sterol ester (27:1/14:0)	rs2686446	3	195507255	C	G	0.0895928	0.0184847	0.711291	1.27882e-06	23.4855
Sterol ester (27:1/14:0)	rs55764039	7	17920067	C	G	-0.180786	0.0374551	0.0526965	1.41434e-06	23.2909
Sterol ester (27:1/14:0)	rs4246215	11	61796827	T	G	-0.0805303	0.0168544	0.435753	1.80431e-06	22.8229
Sterol ester (27:1/14:0)	rs7957768	12	101754541	T	G	-0.0868074	0.0167419	0.521115	2.21473e-07	26.8771
Sterol ester (27:1/14:0)	rs1696359	12	120950756	C	T	-0.0795863	0.0169855	0.584877	2.83871e-06	21.9482
Sterol ester (27:1/14:0)	rs187429064	19	19269704	G	A	-0.233998	0.037881	0.0535314	6.89235e-10	38.147
Sterol ester (27:1/14:0)	rs6045698	20	1965583	C	A	0.0898031	0.0192	0.264138	2.95754e-06	21.8705
Sterol ester (27:1/14:0)	rs1800961	20	44413724	T	C	-0.186306	0.0372912	0.0524109	5.98971e-07	24.9528
Sterol ester (27:1/14:0)	rs62232045	22	43503538	C	T	0.0859271	0.0175818	0.34448	1.04471e-06	23.8788
Sterol ester (27:1/15:0)	rs113844909	4	26516933	C	G	-0.329819	0.0703035	0.0169738	2.76888e-06	22.002
Sterol ester (27:1/15:0)	rs115686032	5	40282763	T	C	-0.232251	0.0457192	0.039223	3.88085e-07	25.7978
Sterol ester (27:1/15:0)	rs2237478	7	50678097	T	C	-0.104831	0.0222633	0.198499	2.5497e-06	22.1649
Sterol ester (27:1/15:0)	rs146236963	7	104180833	C	T	-0.327174	0.0712658	0.0164837	4.4914e-06	21.0698
Sterol ester (27:1/15:0)	rs61859797	10	129461219	T	C	0.108913	0.0231637	0.177621	2.62843e-06	22.1008
Sterol ester (27:1/15:0)	rs4246215	11	61796827	T	G	-0.0839972	0.0178315	0.435753	2.51936e-06	22.1829
Sterol ester (27:1/16:0)	rs11591147	1	55039974	T	G	-0.390076	0.0464416	0.0332154	5.35726e-17	70.5282
Sterol ester (27:1/16:0)	rs3005923	1	56335870	A	G	-0.286076	0.0529001	0.0276041	6.58415e-08	29.2367
Sterol ester (27:1/16:0)	rs1367117	2	21041028	A	G	0.109442	0.0183824	0.284591	2.74361e-09	35.4358
Sterol ester (27:1/16:0)	rs10031375	4	37043069	G	C	0.0759481	0.0164832	0.557801	4.13964e-06	21.2241
Sterol ester (27:1/16:0)	rs74915447	4	72899760	A	G	0.246542	0.0442136	0.0377859	2.54667e-08	31.0849
Sterol ester (27:1/16:0)	rs79146711	4	73424911	T	C	0.223614	0.0408223	0.0451481	4.44675e-08	29.9973
Sterol ester (27:1/16:0)	rs138270540	4	74487710	C	A	0.329844	0.0507206	0.0281159	8.36387e-11	42.2793
Sterol ester (27:1/16:0)	rs28627829	4	164639807	G	T	-0.118707	0.0247376	0.134469	1.62859e-06	23.0206
Sterol ester (27:1/16:0)	rs1336770	6	124502870	G	A	0.0796407	0.0170558	0.585521	3.07322e-06	21.7974
Sterol ester (27:1/16:0)	rs141836086	6	152650134	T	C	0.223109	0.0463116	0.0333766	1.48117e-06	23.2024
Sterol ester (27:1/16:0)	rs2236514	9	136677616	G	C	-0.0857586	0.0177474	0.647094	1.37778e-06	23.3434
Sterol ester (27:1/16:0)	rs7932326	11	43971474	A	G	0.0788357	0.0171069	0.616811	4.12522e-06	21.2316
Sterol ester (27:1/16:0)	rs174527	11	61770929	C	G	-0.0827319	0.0170498	0.44432	1.24446e-06	23.5389
Sterol ester (27:1/16:0)	rs174550	11	61804006	C	T	-0.205939	0.0168412	0.407429	4.7722e-34	149.489
Sterol ester (27:1/16:0)	rs9788072	12	4796048	G	A	0.169729	0.0365147	0.0562963	3.40671e-06	21.6001
Sterol ester (27:1/16:0)	rs10841310	12	19677962	T	G	-0.0959824	0.0194188	0.245604	7.87242e-07	24.424
Sterol ester (27:1/16:0)	rs7487904	12	53231170	G	C	0.109375	0.0236843	0.14734	3.94138e-06	21.3203
Sterol ester (27:1/16:0)	rs10860778	12	101714807	T	C	-0.0849918	0.0167283	0.491434	3.8492e-07	25.8065
Sterol ester (27:1/16:0)	rs7167665	15	53458377	C	T	0.0861242	0.0166516	0.538374	2.3747e-07	26.7434
Sterol ester (27:1/16:0)	rs9924448	16	73349244	T	C	-0.084548	0.0170407	0.557252	7.15205e-07	24.6099
Sterol ester (27:1/16:0)	rs118068660	19	11079868	T	C	-0.209234	0.028077	0.0946153	1.02215e-13	55.519
Sterol ester (27:1/16:0)	rs73005445	19	15830645	G	A	-0.0959476	0.0191538	0.253445	5.58804e-07	25.0863
Sterol ester (27:1/16:0)	rs56336136	19	48224239	T	C	0.130208	0.0275427	0.104466	2.31554e-06	22.343
Sterol ester (27:1/16:0)	rs1800961	20	44413724	T	C	-0.221525	0.037154	0.0524109	2.60321e-09	35.5397
Sterol ester (27:1/16:1)	rs148991554	1	1336569	A	G	-0.165625	0.0349561	0.0633803	2.19709e-06	22.4432
Sterol ester (27:1/16:1)	rs111656006	1	38245682	T	C	0.185117	0.0400311	0.0482842	3.81832e-06	21.3785
Sterol ester (27:1/16:1)	rs11119973	1	212561372	A	C	0.110738	0.0231985	0.152837	1.84338e-06	22.7799
Sterol ester (27:1/16:1)	rs7355269	2	62072939	C	T	0.243229	0.0529062	0.0260757	4.35121e-06	21.1299
Sterol ester (27:1/16:1)	rs80227620	2	167832629	T	C	0.116755	0.0243943	0.143969	1.73257e-06	22.9009
Sterol ester (27:1/16:1)	rs5022521	4	110207431	T	C	-0.108256	0.0212057	0.797291	3.38667e-07	26.0542
Sterol ester (27:1/16:1)	rs274673	5	6743310	C	T	0.185974	0.0392848	0.951733	2.24178e-06	22.4044
Sterol ester (27:1/16:1)	rs17603855	7	138187033	T	C	0.169155	0.0356528	0.0575024	2.1289e-06	22.5041
Sterol ester (27:1/16:1)	rs10760286	9	123419309	C	T	0.0827796	0.0169512	0.510018	1.06465e-06	23.841
Sterol ester (27:1/16:1)	rs603424	10	100315722	A	G	-0.155845	0.0259739	0.121331	2.06545e-09	35.9907
Sterol ester (27:1/16:1)	rs4447106	10	100600003	A	G	0.118474	0.0242138	0.14104	1.01459e-06	23.9331
Sterol ester (27:1/16:1)	rs113130033	14	89719965	G	A	-0.194002	0.0409637	0.0429959	2.22023e-06	22.423
Sterol ester (27:1/16:1)	rs11647818	16	11833509	T	C	0.0838631	0.0169791	0.57458	8.01606e-07	24.3889
Sterol ester (27:1/16:1)	rs201714080	16	71095785	A	C	-0.188495	0.0380821	0.0524396	7.60084e-07	24.4927
Sterol ester (27:1/16:1)	rs116917626	17	51561964	T	C	-0.259409	0.0524879	0.0275072	7.874e-07	24.4192
Sterol ester (27:1/16:1)	rs187429064	19	19269704	G	A	-0.217301	0.0378548	0.0535314	9.81615e-09	32.9428
Sterol ester (27:1/16:1)	rs1800961	20	44413724	T	C	-0.204194	0.0372477	0.0524109	4.34267e-08	30.0446
Sterol ester (27:1/17:0)	rs11265455	1	160650361	G	A	0.119264	0.025622	0.140869	3.29806e-06	21.6605
Sterol ester (27:1/17:0)	rs13125535	4	12263787	G	T	0.0860677	0.0171841	0.598462	5.60703e-07	25.0786
Sterol ester (27:1/17:0)	rs17791425	6	84260623	A	G	0.180099	0.0393889	0.0500313	4.89545e-06	20.9003
Sterol ester (27:1/17:0)	rs77943189	6	122284176	G	A	0.33595	0.0706886	0.0159565	2.04609e-06	22.5802
Sterol ester (27:1/17:0)	rs10241012	7	104334784	G	A	0.118223	0.025873	0.122733	4.97647e-06	20.8731
Sterol ester (27:1/17:0)	rs4246215	11	61796827	T	G	-0.0845995	0.017008	0.435753	6.70073e-07	24.7347
Sterol ester (27:1/17:0)	rs140015624	11	71313656	C	T	0.322919	0.0690378	0.0158041	2.95542e-06	21.8721
Sterol ester (27:1/17:0)	rs2280696	12	53118972	T	A	0.203799	0.0251576	0.126228	6.3685e-16	65.6058
Sterol ester (27:1/17:0)	rs12296850	12	100426307	G	A	0.173088	0.0376135	0.0543108	4.25846e-06	21.1701
Sterol ester (27:1/17:0)	rs79528439	15	48709000	A	T	-0.131526	0.0265727	0.118366	7.59619e-07	24.4922
Sterol ester (27:1/17:0)	rs12921107	16	292437	C	T	-0.125335	0.024234	0.141514	2.37996e-07	26.7406
Sterol ester (27:1/17:0)	rs10775274	16	25212475	C	T	0.170395	0.0357677	0.938366	1.93268e-06	22.6886
Sterol ester (27:1/17:0)	rs1002079	16	76465100	G	C	-0.142387	0.0280342	0.100545	3.88677e-07	25.7894
Sterol ester (27:1/17:0)	rs28582101	22	36797580	G	C	-0.107796	0.0227609	0.823268	2.21987e-06	22.4235
Sterol ester (27:1/17:1)	rs116778355	2	224951925	T	A	-0.357334	0.0779284	0.0124697	4.60635e-06	21.0202
Sterol ester (27:1/17:1)	rs40435	3	134998561	T	A	-0.0785858	0.0169907	0.405815	3.80813e-06	21.3867
Sterol ester (27:1/17:1)	rs10812660	9	27742537	A	T	0.0931526	0.0178696	0.375095	1.91003e-07	27.1668
Sterol ester (27:1/17:1)	rs7957655	12	101754513	A	G	-0.0778861	0.0167571	0.521019	3.40872e-06	21.5974
Sterol ester (27:1/17:1)	rs7151696	14	22802228	T	C	0.0780494	0.0169696	0.569818	4.30711e-06	21.1483
Sterol ester (27:1/17:1)	rs217184	16	72072066	C	T	-0.0928741	0.0199357	0.227964	3.23569e-06	21.6973
Sterol ester (27:1/17:1)	rs76492272	18	70340195	A	G	0.257817	0.0535393	0.0285099	1.49732e-06	23.1823
Sterol ester (27:1/17:1)	rs187429064	19	19269704	G	A	-0.210509	0.0379834	0.0535314	3.10021e-08	30.7066
Sterol ester (27:1/17:1)	rs1800961	20	44413724	T	C	-0.198468	0.0373164	0.0524109	1.07632e-07	28.2788
Sterol ester (27:1/18:0)	rs192928655	2	131866759	T	C	-0.285075	0.0593392	0.0236042	1.58436e-06	23.0735
Sterol ester (27:1/18:0)	rs13405349	2	211659523	T	G	-0.100598	0.0216248	0.185083	3.34562e-06	21.6348
Sterol ester (27:1/18:0)	rs55721138	3	13583299	T	C	-0.180948	0.0376118	0.053233	1.5318e-06	23.1386
Sterol ester (27:1/18:0)	rs11130797	3	60928407	A	G	0.0834853	0.0181957	0.300261	4.54418e-06	21.0456
Sterol ester (27:1/18:0)	rs17482800	3	137801985	A	G	-0.130805	0.0279811	0.0982629	2.99233e-06	21.8473
Sterol ester (27:1/18:0)	rs30743	5	135996882	C	T	-0.0951456	0.0203513	0.763317	2.98823e-06	21.851
Sterol ester (27:1/18:0)	rs11154240	6	124457214	C	T	0.0941404	0.0201755	0.782737	3.12324e-06	21.7662
Sterol ester (27:1/18:0)	rs17725246	7	44542387	C	T	0.0970678	0.0176788	0.338836	4.13556e-08	30.1386
Sterol ester (27:1/18:0)	rs4246215	11	61796827	T	G	-0.111203	0.0168544	0.435753	4.46858e-11	43.5196
Sterol ester (27:1/18:0)	rs2280696	12	53118972	T	A	0.25386	0.024949	0.126228	3.69061e-24	103.505
Sterol ester (27:1/18:0)	rs10735853	12	53924362	C	T	-0.0789559	0.0167897	0.48218	2.61404e-06	22.1086
Sterol ester (27:1/18:0)	rs11646327	16	29117117	G	A	0.0932891	0.0192243	0.254977	1.24252e-06	23.5418
Sterol ester (27:1/18:0)	rs56228609	16	56953853	T	C	-0.10381	0.0186582	0.275513	2.73262e-08	30.9469
Sterol ester (27:1/18:0)	rs73005445	19	15830645	G	A	-0.104413	0.0192175	0.253445	5.71185e-08	29.5117
Sterol ester (27:1/18:0)	rs134783	22	27255754	C	T	0.0813707	0.0171476	0.398061	2.11938e-06	22.5117
Sterol ester (27:1/18:1)	rs11591147	1	55039974	T	G	-0.298324	0.046602	0.0332154	1.63308e-10	40.9681
Sterol ester (27:1/18:1)	rs4845593	1	154078023	C	T	-0.290262	0.0571029	0.0221515	3.80059e-07	25.8311
Sterol ester (27:1/18:1)	rs11687710	2	21148196	C	T	0.08949	0.0191687	0.25707	3.08593e-06	21.7893
Sterol ester (27:1/18:1)	rs115419570	2	156522444	T	C	0.295158	0.0596798	0.0203609	7.75316e-07	24.4531
Sterol ester (27:1/18:1)	rs74915447	4	72899760	A	G	0.26344	0.0442726	0.0377859	2.79701e-09	35.3975
Sterol ester (27:1/18:1)	rs114483871	4	73124451	T	C	0.234283	0.0448943	0.0380971	1.85204e-07	27.2256
Sterol ester (27:1/18:1)	rs182695896	4	73947510	C	A	0.338302	0.0529583	0.025305	1.78427e-10	40.7962
Sterol ester (27:1/18:1)	rs10078182	5	118775347	C	T	0.268326	0.0586987	0.0218452	4.92541e-06	20.8904
Sterol ester (27:1/18:1)	rs1061808	6	32168770	G	T	-0.081376	0.0168871	0.584134	1.47244e-06	23.2146
Sterol ester (27:1/18:1)	rs151274583	9	116950689	A	C	0.288021	0.0630424	0.0176455	4.98583e-06	20.8671
Sterol ester (27:1/18:1)	rs10841310	12	19677962	T	G	-0.105591	0.019433	0.245604	5.69845e-08	29.5157
Sterol ester (27:1/18:1)	rs7487904	12	53231170	G	C	0.127935	0.0237069	0.14734	7.01121e-08	29.1144
Sterol ester (27:1/18:1)	rs10860778	12	101714807	T	C	-0.0815118	0.0167481	0.491434	1.15667e-06	23.6804
Sterol ester (27:1/18:1)	rs701081	12	124663423	G	A	-0.0836375	0.0171434	0.603314	1.08975e-06	23.7951
Sterol ester (27:1/18:1)	rs73176681	13	31500828	G	A	0.191002	0.0404108	0.0455946	2.32683e-06	22.3337
Sterol ester (27:1/18:1)	rs55833830	17	80953542	A	C	-0.106967	0.0197425	0.229208	6.21273e-08	29.3477
Sterol ester (27:1/18:1)	rs117765824	18	53959046	C	G	0.318268	0.0673293	0.0164037	2.3198e-06	22.3386
Sterol ester (27:1/18:1)	rs118068660	19	11079868	T	C	-0.171924	0.0281541	0.0946153	1.06825e-09	37.2794
Sterol ester (27:1/18:1)	rs1800961	20	44413724	T	C	-0.21016	0.037228	0.0524109	1.71172e-08	31.8595
Sterol ester (27:1/18:2)	rs10796911	1	37622895	C	G	0.116654	0.024554	0.864794	2.06326e-06	22.5649
Sterol ester (27:1/18:2)	rs11591147	1	55039974	T	G	-0.358123	0.0465818	0.0332154	1.6926e-14	59.0896
Sterol ester (27:1/18:2)	rs17395333	2	21100497	G	A	0.103708	0.0187058	0.277564	3.05555e-08	30.7292
Sterol ester (27:1/18:2)	rs61796597	4	36228194	T	C	-0.208503	0.0445881	0.0375888	2.97289e-06	21.8608
Sterol ester (27:1/18:2)	rs144064722	4	72540456	G	A	0.239124	0.0474632	0.0323981	4.81444e-07	25.3753
Sterol ester (27:1/18:2)	rs79146711	4	73424911	T	C	0.284004	0.040874	0.0451481	4.01592e-12	48.2651
Sterol ester (27:1/18:2)	rs116302332	4	74505174	T	C	0.345953	0.0509182	0.0281155	1.17107e-11	46.1495
Sterol ester (27:1/18:2)	rs9405846	6	5542174	G	A	0.0776111	0.0169298	0.585114	4.62828e-06	21.0098
Sterol ester (27:1/18:2)	rs7012814	8	9315848	A	G	0.0785618	0.0168586	0.511845	3.21597e-06	21.7099
Sterol ester (27:1/18:2)	rs9330455	9	89816177	A	C	0.106264	0.0231034	0.828489	4.30353e-06	21.1495
Sterol ester (27:1/18:2)	rs2524299	11	61837310	T	A	0.138769	0.0190172	0.259441	3.2532e-13	53.2317
Sterol ester (27:1/18:2)	rs118068660	19	11079868	T	C	-0.193503	0.0281547	0.0946153	6.8142e-12	47.2229
Sterol ester (27:1/18:2)	rs9304645	19	44947071	A	G	-0.122667	0.022352	0.165552	4.20125e-08	30.1094
Sterol ester (27:1/18:2)	rs1800961	20	44413724	T	C	-0.215559	0.0372427	0.0524109	7.42014e-09	33.4911
Sterol ester (27:1/18:3)	rs11591147	1	55039974	T	G	-0.224926	0.046672	0.0332154	1.46901e-06	23.2191
Sterol ester (27:1/18:3)	rs13396724	2	62073580	C	T	0.258947	0.0528793	0.0260757	9.93232e-07	23.9734
Sterol ester (27:1/18:3)	rs13172653	5	50889130	G	A	0.0950575	0.0202146	0.228082	2.6176e-06	22.1066
Sterol ester (27:1/18:3)	rs34500711	9	130101985	T	C	0.209548	0.0436213	0.0381243	1.58725e-06	23.0701
Sterol ester (27:1/18:3)	rs174527	11	61770929	C	G	-0.0858535	0.0170663	0.44432	5.00294e-07	25.2997
Sterol ester (27:1/18:3)	rs174584	11	61843278	A	G	-0.183231	0.0169196	0.409877	4.0219e-27	117.246
Sterol ester (27:1/18:3)	rs7957655	12	101754513	A	G	-0.0849482	0.0167251	0.521019	3.8847e-07	25.7899
Sterol ester (27:1/18:3)	rs2255531	12	120977112	A	G	0.0933972	0.0170246	0.394936	4.24659e-08	30.088
Sterol ester (27:1/18:3)	rs113130033	14	89719965	G	A	-0.216897	0.0409546	0.0429959	1.21739e-07	28.0402
Sterol ester (27:1/18:3)	rs1980102	15	33326741	A	C	0.0811141	0.0171434	0.374541	2.26973e-06	22.3809
Sterol ester (27:1/18:3)	rs58542926	19	19268740	T	C	-0.168598	0.0344486	0.0625655	1.00782e-06	23.9464
Sterol ester (27:1/18:3)	rs182611493	19	19347579	G	A	-0.282368	0.0377678	0.0538013	8.54835e-14	55.8813
Sterol ester (27:1/18:3)	rs1800961	20	44413724	T	C	-0.239553	0.0372191	0.0524109	1.30139e-10	41.4143
Sterol ester (27:1/20:2)	rs6755057	2	25435229	C	G	-0.179938	0.0371773	0.934547	1.33048e-06	23.4176
Sterol ester (27:1/20:2)	rs7933	2	43225044	G	A	0.105612	0.0197416	0.329175	9.13511e-08	28.6097
Sterol ester (27:1/20:2)	rs4245791	2	43847292	T	C	-0.256295	0.0217247	0.772602	9.13344e-32	139.131
Sterol ester (27:1/20:2)	rs6709904	2	43853185	G	A	-0.211386	0.0319064	0.0998144	3.77284e-11	43.8781
Sterol ester (27:1/20:2)	rs567249312	2	61591159	A	G	-0.306469	0.0641297	0.0207737	1.80545e-06	22.83
Sterol ester (27:1/20:2)	rs36194627	2	225135785	A	G	0.29301	0.0639463	0.022932	4.70396e-06	20.9887
Sterol ester (27:1/20:2)	rs75823353	3	7487632	G	A	0.16864	0.0357133	0.0729211	2.38577e-06	22.2901
Sterol ester (27:1/20:2)	rs182695896	4	73947510	C	A	0.285848	0.059393	0.025305	1.52396e-06	23.1553
Sterol ester (27:1/20:2)	rs9504426	6	5531009	G	C	-0.0923357	0.0189735	0.377685	1.16413e-06	23.6753
Sterol ester (27:1/20:2)	rs1404999	7	39081865	T	C	-0.101886	0.0200767	0.313745	3.99361e-07	25.7452
Sterol ester (27:1/20:2)	rs55837134	7	44532058	A	G	0.0994255	0.0217518	0.239304	4.94796e-06	20.8861
Sterol ester (27:1/20:2)	rs56276984	8	23548281	T	C	-0.167871	0.0361864	0.0692454	3.57304e-06	21.5135
Sterol ester (27:1/20:2)	rs7853989	9	133256205	C	G	-0.133323	0.025785	0.155857	2.40882e-07	26.7256
Sterol ester (27:1/20:2)	rs118137821	10	7348594	T	C	-0.268507	0.0587186	0.0261831	4.90802e-06	20.9031
Sterol ester (27:1/20:2)	rs1903973	10	53105888	A	G	0.0864271	0.0183767	0.555794	2.61822e-06	22.1114
Sterol ester (27:1/20:2)	rs6490297	12	120617356	C	T	-0.0941881	0.0198133	0.313198	2.04234e-06	22.5907
Sterol ester (27:1/20:2)	rs7202845	16	26717568	C	A	0.0987036	0.0198041	0.670481	6.40514e-07	24.8317
Sterol ester (27:1/20:3)	rs530804537	1	55117537	A	G	-0.244913	0.041657	0.0419602	4.30519e-09	34.5562
Sterol ester (27:1/20:3)	rs112478356	2	173688057	C	G	0.315808	0.0667789	0.0172375	2.29427e-06	22.3587
Sterol ester (27:1/20:3)	rs79771052	3	72433728	G	A	0.391774	0.0807417	0.0120378	1.24544e-06	23.5372
Sterol ester (27:1/20:3)	rs77645768	4	72803111	A	G	0.272022	0.0538033	0.0255539	4.38557e-07	25.5546
Sterol ester (27:1/20:3)	rs182695896	4	73947510	C	A	0.28512	0.0530713	0.025305	8.00964e-08	28.8546
Sterol ester (27:1/20:3)	rs1428498	5	38698557	G	A	-0.0812374	0.0172354	0.350825	2.47985e-06	22.21
Sterol ester (27:1/20:3)	rs117754141	6	109151613	G	C	0.291278	0.0597714	0.0226497	1.1206e-06	23.7415
Sterol ester (27:1/20:3)	rs4977342	9	19882242	G	C	-0.0931473	0.0197571	0.25096	2.46524e-06	22.2215
Sterol ester (27:1/20:3)	rs117079226	9	109704483	A	G	0.375644	0.0779374	0.0114766	1.46571e-06	23.2242
Sterol ester (27:1/20:3)	rs2727271	11	61835886	T	A	-0.170476	0.0190212	0.257859	3.9811e-19	80.3026
Sterol ester (27:1/20:3)	rs624605	11	76043576	T	G	-0.0840902	0.0173866	0.443855	1.34785e-06	23.3852
Sterol ester (27:1/20:3)	rs570929	11	88318708	C	G	-0.0819763	0.0167238	0.548187	9.70433e-07	24.0207
Sterol ester (27:1/20:3)	rs111575978	14	46693947	A	G	0.289062	0.0589725	0.0213174	9.70419e-07	24.0194
Sterol ester (27:1/20:3)	rs2352991	14	95283517	G	A	-0.088946	0.0191861	0.73476	3.61402e-06	21.4861
Sterol ester (27:1/20:3)	rs685850	15	53459505	G	A	0.0834062	0.0167976	0.556502	7.00648e-07	24.648
Sterol ester (27:1/20:3)	rs56374730	16	15773795	G	T	0.11198	0.0183708	0.296257	1.14556e-09	37.1453
Sterol ester (27:1/20:3)	rs3752149	19	15729265	C	A	-0.0915318	0.0193371	0.258644	2.24765e-06	22.3996
Sterol ester (27:1/20:3)	rs187429064	19	19269704	G	A	-0.235892	0.0378639	0.0535314	4.92004e-10	38.802
Sterol ester (27:1/20:3)	rs62217148	20	18988572	T	C	-0.19515	0.0404522	0.0488087	1.43357e-06	23.2665
Sterol ester (27:1/20:3)	rs7020	20	25297964	A	G	0.0851994	0.0168912	0.445783	4.66628e-07	25.435
Sterol ester (27:1/20:3)	rs1800961	20	44413724	T	C	-0.23874	0.0372471	0.0524109	1.54881e-10	41.0719
Sterol ester (27:1/20:4)	rs3767941	1	40824563	T	C	0.105232	0.0221242	0.166466	2.00501e-06	22.6172
Sterol ester (27:1/20:4)	rs11591147	1	55039974	T	G	-0.297311	0.0461889	0.0332154	1.29732e-10	41.4215
Sterol ester (27:1/20:4)	rs3820438	1	201955621	C	G	0.0843805	0.0181837	0.290801	3.54182e-06	21.5277
Sterol ester (27:1/20:4)	rs186913978	2	17147264	T	G	-0.414294	0.0772963	0.011973	8.59933e-08	28.7196
Sterol ester (27:1/20:4)	rs182695896	4	73947510	C	A	0.295609	0.0524625	0.025305	1.82143e-08	31.7407
Sterol ester (27:1/20:4)	rs6812370	4	174026533	A	G	-0.344289	0.0655575	0.0165749	1.54896e-07	27.5728
Sterol ester (27:1/20:4)	rs9388335	6	124438655	A	T	0.0782414	0.0168193	0.531519	3.34578e-06	21.634
Sterol ester (27:1/20:4)	rs11022403	11	12542442	T	C	0.0844945	0.0183398	0.303582	4.14925e-06	21.2201
Sterol ester (27:1/20:4)	rs108499	11	61779765	T	C	-0.578156	0.0162796	0.343118	1e-200	1260.9
Sterol ester (27:1/20:4)	rs560586208	11	61859731	C	T	-0.452454	0.0311151	0.0784681	3.08305e-47	211.39
Sterol ester (27:1/20:4)	rs73493300	11	62000842	C	G	-0.269724	0.0341256	0.0650969	3.10185e-15	62.4536
Sterol ester (27:1/20:4)	rs147981159	11	62056826	A	G	-0.326526	0.0418332	0.0432839	6.75651e-15	60.9077
Sterol ester (27:1/20:4)	rs3017103	11	62406721	G	A	0.165187	0.0211086	0.803552	5.76674e-15	61.2226
Sterol ester (27:1/20:4)	rs572120918	11	62841641	A	G	0.20629	0.039339	0.0487419	1.61557e-07	27.4909
Sterol ester (27:1/20:4)	rs223841	16	57423359	G	A	-0.10079	0.0218958	0.171801	4.23266e-06	21.1832
Sterol ester (27:1/20:4)	rs117186386	16	87676514	C	T	0.178031	0.0352786	0.0598929	4.59845e-07	25.4594
Sterol ester (27:1/20:4)	rs635196	18	44179195	C	T	0.104506	0.0213907	0.18429	1.05431e-06	23.8622
Sterol ester (27:1/20:4)	rs138482835	19	7662522	A	G	-0.172335	0.0365071	0.061152	2.39463e-06	22.2777
Sterol ester (27:1/20:4)	rs187429064	19	19269704	G	A	-0.254328	0.0374576	0.0535314	1.20692e-11	46.0879
Sterol ester (27:1/20:5)	rs34343838	1	169678964	A	G	0.124142	0.0256546	0.119814	1.33142e-06	23.4092
Sterol ester (27:1/20:5)	rs2625222	1	204934830	C	T	-0.125073	0.0270528	0.107239	3.83961e-06	21.3689
Sterol ester (27:1/20:5)	rs2054498	4	37392086	G	A	-0.0853222	0.0166125	0.537843	2.87623e-07	26.3714
Sterol ester (27:1/20:5)	rs143678376	5	85519569	A	C	0.152487	0.0312927	0.0776826	1.12219e-06	23.7388
Sterol ester (27:1/20:5)	rs12515163	5	113784003	G	A	-0.0819542	0.0175851	0.400274	3.21054e-06	21.7136
Sterol ester (27:1/20:5)	rs980814	6	156440204	G	T	0.0790809	0.0170448	0.454706	3.55064e-06	21.5198
Sterol ester (27:1/20:5)	rs11986253	8	132397243	C	G	-0.105558	0.022583	0.175398	3.0022e-06	21.8423
Sterol ester (27:1/20:5)	rs7947954	11	42657198	C	T	0.110621	0.0230023	0.154687	1.54607e-06	23.1213
Sterol ester (27:1/20:5)	rs3019200	11	61481911	A	C	-0.100975	0.0213828	0.803119	2.37469e-06	22.2935
Sterol ester (27:1/20:5)	rs174527	11	61770929	C	G	-0.128976	0.0170551	0.44432	4.44024e-14	57.1726
Sterol ester (27:1/20:5)	rs174581	11	61839211	A	G	-0.4109	0.0163804	0.409733	3.55701e-133	629.075
Sterol ester (27:1/20:5)	rs7936002	11	62451557	G	A	0.109709	0.0196714	0.257197	2.52693e-08	31.0952
Sterol ester (27:1/20:5)	rs508049	11	68908029	T	C	-0.15839	0.028652	0.0979671	3.35151e-08	30.5509
Sterol ester (27:1/20:5)	rs1481977	11	103598670	G	A	0.112727	0.024369	0.860983	3.79358e-06	21.3924
Sterol ester (27:1/20:5)	rs10860778	12	101714807	T	C	-0.0857574	0.0167681	0.491434	3.22728e-07	26.149
Sterol ester (27:1/20:5)	rs62025936	16	10434179	G	A	0.106688	0.0227389	0.164905	2.75496e-06	22.0075
Sterol ester (27:1/20:5)	rs182611493	19	19347579	G	A	-0.180683	0.0378757	0.0538013	1.87302e-06	22.7506
Sterol ester (27:1/20:5)	rs449647	19	44905307	T	A	-0.133434	0.0250844	0.136396	1.0706e-07	28.2881
Sterol ester (27:1/22:6)	rs17110517	1	54369167	T	C	-0.174936	0.0353871	0.0609657	7.8495e-07	24.4313
Sterol ester (27:1/22:6)	rs11591147	1	55039974	T	G	-0.23804	0.0468733	0.0332154	3.90086e-07	25.7827
Sterol ester (27:1/22:6)	rs149229417	3	68666055	A	C	0.318052	0.0659503	0.0171037	1.44497e-06	23.251
Sterol ester (27:1/22:6)	rs116794590	4	13024335	C	T	-0.248117	0.0532874	0.0255064	3.27689e-06	21.6742
Sterol ester (27:1/22:6)	rs115647337	4	91336094	T	G	-0.198006	0.0425017	0.0411956	3.23601e-06	21.6982
Sterol ester (27:1/22:6)	rs75101588	6	24387133	C	T	0.25893	0.0499479	0.029961	2.22849e-07	26.8664
Sterol ester (27:1/22:6)	rs174554	11	61811991	G	A	-0.200968	0.0168825	0.405862	2.2609e-32	141.664
Sterol ester (27:1/22:6)	rs2229738	11	68794860	T	C	-0.113593	0.0234368	0.155986	1.28064e-06	23.4847
Sterol ester (27:1/22:6)	rs9559135	13	107677268	G	A	0.0855016	0.0183359	0.284133	3.16894e-06	21.7382
Sterol ester (27:1/22:6)	rs10150075	14	72571809	T	C	-0.204513	0.0382124	0.0530446	8.95799e-08	28.636
Sterol ester (27:1/22:6)	rs77456635	15	64865848	A	G	-0.268171	0.0535673	0.02424	5.67753e-07	25.0555
Sterol ester (27:1/22:6)	rs11633878	15	93239374	A	G	-0.0974961	0.0204823	0.71883	1.97307e-06	22.6514
Sterol ester (27:1/22:6)	rs117061362	15	101196347	T	G	0.19914	0.0410573	0.044898	1.2577e-06	23.5188
Sterol ester (27:1/22:6)	rs72852391	17	78966695	T	C	0.213123	0.0449662	0.03913	2.17975e-06	22.4578
Sterol ester (27:1/22:6)	rs4072727	18	48039184	C	T	-0.0925712	0.0171626	0.385293	7.11119e-08	29.0847
Ceramide (d40:1)	rs114910162	2	141867363	T	C	0.195321	0.0398544	0.0494759	9.74087e-07	24.0117
Ceramide (d40:1)	rs6535831	4	151996582	T	G	0.114287	0.0243928	0.860853	2.84759e-06	21.9456
Ceramide (d40:1)	rs11982486	7	95426286	C	T	0.0893504	0.0195164	0.240523	4.76639e-06	20.9542
Ceramide (d40:1)	rs28505920	8	118268727	A	T	0.123282	0.0223476	0.171403	3.57529e-08	30.4239
Ceramide (d40:1)	rs1346910	9	71460729	T	C	-0.102509	0.0220678	0.822875	3.45644e-06	21.5717
Ceramide (d40:1)	rs56143221	10	73731455	A	G	-0.111051	0.0241011	0.144171	4.13736e-06	21.2251
Ceramide (d40:1)	rs12366015	11	117120135	G	A	-0.088126	0.0186203	0.716811	2.25291e-06	22.393
Ceramide (d40:1)	rs117873718	12	67485111	C	T	-0.222939	0.0483273	0.032618	4.03269e-06	21.2748
Ceramide (d40:1)	rs7157785	14	63768838	T	G	0.147618	0.0252287	0.125459	5.09709e-09	34.2268
Ceramide (d40:1)	rs12927793	16	89171782	A	G	-0.0791556	0.0166825	0.529955	2.12757e-06	22.5071
Ceramide (d40:1)	rs187429064	19	19269704	G	A	-0.231992	0.0379485	0.0535314	1.02441e-09	37.3624
Ceramide (d40:1)	rs58489806	19	19346108	T	C	-0.178451	0.0316157	0.0756567	1.71616e-08	31.8501
Ceramide (d40:1)	rs364585	20	12982070	G	A	-0.263295	0.0174402	0.66136	1.01838e-50	227.856
Ceramide (d40:1)	rs2236124	20	13126078	C	T	0.127704	0.0234895	0.146373	5.60185e-08	29.5488
Ceramide (d40:1)	rs56406916	20	13295543	A	G	0.172956	0.0374594	0.0570568	3.95562e-06	21.3122
Ceramide (d40:1)	rs5767288	22	46600357	A	G	-0.113343	0.021519	0.190342	1.42463e-07	27.7347
Ceramide (d40:2)	rs61834063	1	240877505	G	A	-0.112851	0.0237626	0.209064	2.09673e-06	22.5454
Ceramide (d40:2)	rs115833524	2	167928158	T	C	0.23105	0.049361	0.0418265	2.91883e-06	21.9018
Ceramide (d40:2)	rs147060788	2	240329826	C	T	0.248716	0.0532558	0.0340769	3.07579e-06	21.8027
Ceramide (d40:2)	rs6559102	8	6166747	A	G	-0.418324	0.0881224	0.0131253	2.11953e-06	22.5262
Ceramide (d40:2)	rs139456652	11	6300702	A	G	0.213593	0.0432284	0.0588129	8.00523e-07	24.4046
Ceramide (d40:2)	rs117671667	11	36075190	T	C	0.267458	0.0570589	0.0341145	2.82596e-06	21.9634
Ceramide (d40:2)	rs964184	11	116778201	C	G	-0.14003	0.026711	0.848991	1.64242e-07	27.4725
Ceramide (d40:2)	rs17748108	13	76834291	C	T	0.144551	0.0301812	0.122772	1.72075e-06	22.93
Ceramide (d40:2)	rs12878001	14	63772911	G	T	0.215989	0.0286656	0.124065	5.66633e-14	56.7514
Ceramide (d40:2)	rs111745969	15	92566992	A	G	-0.134898	0.0286652	0.134764	2.58703e-06	22.1379
Ceramide (d40:2)	rs187429064	19	19269704	G	A	-0.220391	0.0443906	0.0535314	7.0986e-07	24.64
Ceramide (d40:2)	rs12974674	19	38559208	C	G	0.10569	0.0224445	0.24051	2.54489e-06	22.1658
Ceramide (d40:2)	rs61751862	19	48629610	C	G	0.24997	0.0539988	0.0305294	3.74987e-06	21.4212
Ceramide (d40:2)	rs438568	20	12978039	G	A	-0.227656	0.0201893	0.665837	3.65655e-29	127.102
Ceramide (d42:1)	rs114910162	2	141867363	T	C	0.185799	0.0397446	0.0494759	2.99249e-06	21.8479
Ceramide (d42:1)	rs10033592	4	40237784	G	T	-0.0821246	0.0176572	0.655299	3.35918e-06	21.6263
Ceramide (d42:1)	rs114822153	4	72372827	A	G	0.237444	0.0509524	0.0296179	3.21224e-06	21.7106
Ceramide (d42:1)	rs186176314	5	16573000	C	T	0.26929	0.057719	0.0225114	3.13192e-06	21.7611
Ceramide (d42:1)	rs6977389	7	95390043	A	G	-0.0777708	0.0168713	0.560349	4.10344e-06	21.243
Ceramide (d42:1)	rs117888980	9	107021609	G	T	-0.29441	0.0636033	0.0185533	3.73973e-06	21.4203
Ceramide (d42:1)	rs7123454	11	116833462	A	C	-0.110975	0.021605	0.811496	2.86814e-07	26.3767
Ceramide (d42:1)	rs11105228	12	89259912	A	G	-0.085957	0.0176409	0.337067	1.12504e-06	23.7356
Ceramide (d42:1)	rs56368930	14	33070106	C	G	0.37973	0.0826758	0.012375	4.44148e-06	21.0898
Ceramide (d42:1)	rs12927793	16	89171782	A	G	-0.078516	0.016616	0.529955	2.34225e-06	22.3225
Ceramide (d42:1)	rs8100204	19	19282905	A	G	-0.166109	0.0223854	0.170713	1.29409e-13	55.0472
Ceramide (d42:1)	rs2945048	19	38556464	A	T	0.0925624	0.0194051	0.240793	1.87822e-06	22.7466
Ceramide (d42:1)	rs364585	20	12982070	G	A	-0.222717	0.0174419	0.66136	6.10811e-37	163.004
Ceramide (d42:1)	rs2236124	20	13126078	C	T	0.148192	0.0233976	0.146373	2.53305e-10	40.1038
Ceramide (d42:2)	rs1042034	2	21002409	T	C	0.102639	0.018599	0.727594	3.53615e-08	30.4456
Ceramide (d42:2)	rs55817533	2	120863835	C	A	0.130074	0.0262014	0.115611	7.04643e-07	24.6383
Ceramide (d42:2)	rs116327692	2	137364592	T	C	0.346637	0.0715174	0.0142941	1.27822e-06	23.4858
Ceramide (d42:2)	rs779714	3	7468297	T	C	0.120669	0.0261567	0.8701	4.03157e-06	21.2767
Ceramide (d42:2)	rs11713732	3	54513590	T	C	0.112298	0.0236642	0.160202	2.12008e-06	22.5133
Ceramide (d42:2)	rs142985829	3	102651475	T	C	0.362245	0.07914	0.0121236	4.78745e-06	20.9455
Ceramide (d42:2)	rs6535831	4	151996582	T	G	0.120941	0.0242669	0.860853	6.3756e-07	24.8312
Ceramide (d42:2)	rs28505920	8	118268727	A	T	0.116544	0.0222444	0.171403	1.6581e-07	27.4421
Ceramide (d42:2)	rs1572595	10	8406642	T	C	-0.0837854	0.0172617	0.382105	1.2353e-06	23.5531
Ceramide (d42:2)	rs12763964	10	70843134	C	T	-0.131962	0.0206836	0.205697	1.88198e-10	40.6934
Ceramide (d42:2)	rs12356523	10	130351351	A	G	0.0980092	0.0210594	0.190552	3.31489e-06	21.6531
Ceramide (d42:2)	rs5141	11	116831407	C	T	-0.124841	0.0245758	0.863694	3.86709e-07	25.7975
Ceramide (d42:2)	rs1169306	12	121000508	T	C	-0.0983412	0.0173556	0.359634	1.51403e-08	32.0975
Ceramide (d42:2)	rs79098941	16	52635159	C	T	0.26394	0.0559069	0.0238872	2.3885e-06	22.2822
Ceramide (d42:2)	rs117704733	17	37499294	T	C	0.136573	0.0297186	0.0875997	4.38643e-06	21.1131
Ceramide (d42:2)	rs6503695	17	42347515	C	T	0.0837721	0.0179914	0.31405	3.27638e-06	21.6744
Ceramide (d42:2)	rs72999033	19	19255823	T	C	-0.199245	0.0343829	0.0623971	7.11969e-09	33.5713
Ceramide (d42:2)	rs187429064	19	19269704	G	A	-0.287704	0.037735	0.0535314	2.74967e-14	58.1142
Ceramide (d42:2)	rs364585	20	12982070	G	A	-0.265158	0.0173572	0.66136	7.11568e-52	233.308
Ceramide (d42:2)	rs2236124	20	13126078	C	T	0.169704	0.0233739	0.146373	4.2613e-13	52.6988
Ceramide (d42:2)	rs78709083	21	28580399	T	C	0.204114	0.0437824	0.0392165	3.18657e-06	21.7283
Ceramide (d42:2)	rs5767288	22	46600357	A	G	-0.141379	0.0214117	0.190342	4.30754e-11	43.5859
Cholesterol	rs12562141	1	181952433	C	T	-0.139218	0.0303353	0.0832304	4.5242e-06	21.0559
Cholesterol	rs180958041	2	170149397	T	C	-0.365314	0.0771305	0.0124096	2.21711e-06	22.4264
Cholesterol	rs669552	3	172335874	G	A	-0.108173	0.0232719	0.156026	3.3989e-06	21.6
Cholesterol	rs11730766	4	72366511	T	C	0.252852	0.0515779	0.0287398	9.67338e-07	24.0262
Cholesterol	rs182695896	4	73947510	C	A	0.268217	0.0533247	0.025305	5.02173e-07	25.2927
Cholesterol	rs2237478	7	50678097	T	C	-0.0993409	0.0210886	0.198499	2.51603e-06	22.184
Cholesterol	rs112411704	9	2958367	G	A	0.303163	0.0660495	0.0175182	4.51145e-06	21.0616
Cholesterol	rs10812660	9	27742537	A	T	0.0859508	0.0178831	0.375095	1.56748e-06	23.0937
Cholesterol	rs78721266	9	96213656	G	A	0.190781	0.0412899	0.0439974	3.90383e-06	21.3433
Cholesterol	rs12552499	9	121135217	G	A	-0.188787	0.0400685	0.0474496	2.50171e-06	22.193
Cholesterol	rs2879630	10	51918584	A	G	-0.101233	0.0211857	0.188973	1.80104e-06	22.8264
Cholesterol	rs1271671	12	31810895	A	G	0.23516	0.0513246	0.0278953	4.69827e-06	20.9872
Cholesterol	rs11858279	15	58420774	C	T	0.0877418	0.0181876	0.302589	1.43256e-06	23.267
Cholesterol	rs11857386	15	58428969	C	G	-0.0794348	0.0173171	0.471057	4.5688e-06	21.0354
Cholesterol	rs16963800	16	14576910	C	T	0.110271	0.0228056	0.160235	1.35622e-06	23.3732
Cholesterol	rs118068660	19	11079868	T	C	-0.161378	0.0282534	0.0946153	1.16088e-08	32.6156
Cholesterol	rs73005445	19	15830645	G	A	-0.090004	0.019237	0.253445	2.93914e-06	21.8841
Cholesterol	rs114243848	19	49823108	C	A	-0.227789	0.0422417	0.0423232	7.16565e-08	29.0711
Cholesterol	rs57405165	20	40665923	T	C	-0.106878	0.0230275	0.154935	3.52459e-06	21.5358
Cholesterol	rs1800961	20	44413724	T	C	-0.179574	0.037366	0.0524109	1.57076e-06	23.0894
Diacylglycerol (16:0_18:1)	rs55857911	1	230598232	T	C	0.148449	0.0320369	0.0925141	3.66084e-06	21.4642
Diacylglycerol (16:0_18:1)	rs11775636	8	142752432	A	G	-0.122	0.0241698	0.15754	4.59686e-07	25.4704
Diacylglycerol (16:0_18:1)	rs72753379	9	120350676	T	C	0.231459	0.0477457	0.039167	1.27613e-06	23.4932
Diacylglycerol (16:0_18:1)	rs964184	11	116778201	C	G	-0.18604	0.0245538	0.848991	4.04272e-14	57.3901
Diacylglycerol (16:0_18:1)	rs118099052	12	44462630	T	A	0.378683	0.0763461	0.0146135	7.21727e-07	24.5946
Diacylglycerol (16:0_18:1)	rs36094040	12	72431183	C	T	-0.0870531	0.0189894	0.348202	4.63832e-06	21.0091
Diacylglycerol (16:0_18:1)	rs1884216	14	36679967	A	C	-0.0847771	0.0184277	0.622644	4.29211e-06	21.1581
Diacylglycerol (16:0_18:1)	rs117614422	15	40252330	G	C	-0.173463	0.0378622	0.0649907	4.70401e-06	20.9828
Diacylglycerol (16:0_18:2)	rs6687291	1	230586281	A	G	0.0981228	0.0198149	0.319911	7.53832e-07	24.5139
Diacylglycerol (16:0_18:2)	rs2004776	1	230712956	T	C	-0.107535	0.0229444	0.196464	2.83384e-06	21.9585
Diacylglycerol (16:0_18:2)	rs140314539	2	220215369	A	G	0.308404	0.0638144	0.0213776	1.37753e-06	23.3485
Diacylglycerol (16:0_18:2)	rs6810359	3	188792426	T	G	-0.192355	0.0414853	0.0528312	3.61236e-06	21.4919
Diacylglycerol (16:0_18:2)	rs34606692	5	149755706	T	C	-0.113829	0.0229667	0.19634	7.37751e-07	24.5565
Diacylglycerol (16:0_18:2)	rs758398	6	28352897	T	C	-0.116161	0.0234432	0.182989	7.41846e-07	24.5439
Diacylglycerol (16:0_18:2)	rs9344829	6	64177173	T	C	0.0895723	0.0187517	0.373208	1.82213e-06	22.8099
Diacylglycerol (16:0_18:2)	rs148163011	9	71279650	G	C	-0.281341	0.0600208	0.0241916	2.82505e-06	21.9644
Diacylglycerol (16:0_18:2)	rs112122274	9	136257994	G	A	-0.252753	0.0527345	0.0359716	1.67951e-06	22.9647
Diacylglycerol (16:0_18:2)	rs964184	11	116778201	C	G	-0.224813	0.0247993	0.848991	1.64373e-19	82.1525
Diacylglycerol (16:0_18:2)	rs57747810	12	19924761	A	C	-0.40422	0.0843771	0.0117031	1.7001e-06	22.9426
Diacylglycerol (16:0_18:2)	rs11182480	12	44386579	C	T	0.340654	0.0712403	0.0177771	1.77607e-06	22.8577
Diacylglycerol (16:0_18:2)	rs7165355	15	38675336	C	G	-0.107268	0.0232193	0.19247	3.91768e-06	21.3353
Diacylglycerol (16:0_18:2)	rs35986054	17	1623049	C	T	0.106823	0.0232206	0.196235	4.29974e-06	21.1563
Diacylglycerol (16:0_18:2)	rs4806901	19	3057222	C	T	0.121442	0.0263643	0.150519	4.18415e-06	21.2111
Diacylglycerol (16:1_18:1)	rs3130696	6	31276107	A	G	-0.107183	0.0218188	0.20794	9.21967e-07	24.1241
Diacylglycerol (16:1_18:1)	rs2182380	6	43900875	G	A	0.260746	0.0543597	0.03059	1.64945e-06	23.0007
Diacylglycerol (16:1_18:1)	rs77134026	7	36495127	A	G	0.257957	0.055336	0.0306174	3.20162e-06	21.724
Diacylglycerol (16:1_18:1)	rs11775636	8	142752432	A	G	-0.113375	0.0242701	0.15754	3.05366e-06	21.8148
Diacylglycerol (16:1_18:1)	rs112122274	9	136257994	G	A	-0.259929	0.0525045	0.0359716	7.57659e-07	24.5006
Diacylglycerol (16:1_18:1)	rs7910473	10	62379823	T	C	0.284781	0.0610289	0.977325	3.12792e-06	21.7676
Diacylglycerol (16:1_18:1)	rs964184	11	116778201	C	G	-0.163958	0.0246535	0.848991	3.16883e-11	44.2149
Diacylglycerol (16:1_18:1)	rs11182480	12	44386579	C	T	0.345205	0.069573	0.0177771	7.1595e-07	24.6112
Diacylglycerol (16:1_18:1)	rs111750990	12	96298692	C	A	-0.214278	0.0455897	0.0413621	2.65328e-06	22.0842
Diacylglycerol (16:1_18:1)	rs10502551	18	30887893	G	C	-0.212813	0.0415968	0.0508576	3.21357e-07	26.166
Diacylglycerol (16:1_18:1)	rs140283718	19	30685856	A	T	-0.265886	0.0571052	0.0256515	3.28899e-06	21.672
Diacylglycerol (18:1_18:1)	rs17596144	1	220805303	T	C	0.130967	0.0238742	0.151717	4.25945e-08	30.0843
Diacylglycerol (18:1_18:1)	rs1042034	2	21002409	T	C	0.10387	0.0190302	0.727594	4.96797e-08	29.7829
Diacylglycerol (18:1_18:1)	rs3770813	2	36549412	T	G	-0.24588	0.052062	0.0277123	2.36931e-06	22.2986
Diacylglycerol (18:1_18:1)	rs76950187	2	128427075	G	A	0.159728	0.0325695	0.0744995	9.58486e-07	24.0444
Diacylglycerol (18:1_18:1)	rs10169217	2	212010621	G	A	-0.0982652	0.0182234	0.676036	7.18195e-08	29.068
Diacylglycerol (18:1_18:1)	rs116011373	3	87298641	A	G	-0.186075	0.0398387	0.0487529	3.0554e-06	21.8092
Diacylglycerol (18:1_18:1)	rs9865586	3	132015999	G	A	-0.106769	0.0225922	0.16497	2.33403e-06	22.3279
Diacylglycerol (18:1_18:1)	rs62291573	4	4999649	C	T	0.106679	0.0214718	0.214362	6.90896e-07	24.6771
Diacylglycerol (18:1_18:1)	rs116796527	4	62344980	T	C	-0.337288	0.0717999	0.0143341	2.68077e-06	22.0611
Diacylglycerol (18:1_18:1)	rs7782961	7	6295952	T	A	0.0946344	0.0203859	0.231896	3.50905e-06	21.5433
Diacylglycerol (18:1_18:1)	rs268	8	19956018	G	A	0.281466	0.0580317	0.0226757	1.25965e-06	23.5177
Diacylglycerol (18:1_18:1)	rs964184	11	116778201	C	G	-0.263829	0.0234323	0.848991	3.74031e-29	126.733
Diacylglycerol (18:1_18:1)	rs36094040	12	72431183	C	T	-0.0828741	0.0181348	0.348202	4.95843e-06	20.8779
Diacylglycerol (18:1_18:1)	rs139500046	12	96850670	C	A	-0.392874	0.0806545	0.011246	1.13365e-06	23.7205
Diacylglycerol (18:1_18:1)	rs62046299	16	82009735	C	T	0.36387	0.0722036	0.016456	4.78193e-07	25.3892
Diacylglycerol (18:1_18:1)	rs147782497	18	78352143	A	C	0.258536	0.0564599	0.0242209	4.74776e-06	20.9621
Diacylglycerol (18:1_18:1)	rs157582	19	44892962	T	C	0.0943821	0.0205469	0.223336	4.43342e-06	21.0941
Diacylglycerol (18:1_18:2)	rs1874124	1	220801995	T	C	0.118137	0.0243982	0.151915	1.31322e-06	23.4382
Diacylglycerol (18:1_18:2)	rs2352723	1	230156121	C	T	-0.112348	0.0203979	0.76854	3.76323e-08	30.3269
Diacylglycerol (18:1_18:2)	rs1042034	2	21002409	T	C	0.0933662	0.0194673	0.727594	1.64957e-06	22.9952
Diacylglycerol (18:1_18:2)	rs11684166	2	111060064	A	G	0.106307	0.0228942	0.176517	3.4906e-06	21.5547
Diacylglycerol (18:1_18:2)	rs62291573	4	4999649	C	T	0.100201	0.021883	0.214362	4.75379e-06	20.9604
Diacylglycerol (18:1_18:2)	rs17007519	4	141672748	T	C	-0.301082	0.0603587	0.0218632	6.23764e-07	24.8747
Diacylglycerol (18:1_18:2)	rs1233660	6	28292472	A	T	-0.0976838	0.0208965	0.220513	3.00094e-06	21.8457
Diacylglycerol (18:1_18:2)	rs75008187	6	64441454	A	G	0.128795	0.0262843	0.127817	9.79924e-07	24.0035
Diacylglycerol (18:1_18:2)	rs141116593	6	154880792	G	C	0.155326	0.0331375	0.0740121	2.82126e-06	21.9643
Diacylglycerol (18:1_18:2)	rs268	8	19956018	G	A	0.336	0.0582284	0.0226757	8.25719e-09	33.2872
Diacylglycerol (18:1_18:2)	rs75596627	8	43650502	A	G	0.127897	0.0278959	0.113988	4.62349e-06	21.014
Diacylglycerol (18:1_18:2)	rs2803606	10	112143069	T	C	-0.0902347	0.0190111	0.296584	2.11291e-06	22.5217
Diacylglycerol (18:1_18:2)	rs12365864	11	116618319	G	A	0.123537	0.0235387	0.166329	1.58149e-07	27.5358
Diacylglycerol (18:1_18:2)	rs964184	11	116778201	C	G	-0.291138	0.0237376	0.848991	3.25964e-34	150.381
Diacylglycerol (18:1_18:2)	rs10773708	12	129796667	A	G	-0.0871411	0.0188187	0.682589	3.71447e-06	21.4356
Diacylglycerol (18:1_18:2)	rs55788915	16	23267056	A	C	-0.251482	0.0527715	0.0310445	1.92284e-06	22.703
Diacylglycerol (18:1_18:2)	rs7239207	18	62009100	C	T	-0.0861675	0.0188601	0.694138	4.99059e-06	20.8674
Diacylglycerol (18:1_18:2)	rs4608457	19	20106360	T	C	-0.199572	0.0417726	0.0452902	1.80899e-06	22.8184
Diacylglycerol (18:1_18:2)	rs157582	19	44892962	T	C	0.117905	0.0208635	0.223336	1.65714e-08	31.927
Diacylglycerol (18:1_18:2)	rs11668758	19	44971423	T	C	0.0962473	0.0190611	0.306566	4.54358e-07	25.4888
Diacylglycerol (18:1_18:3)	rs6583035	1	107643461	C	T	-0.111585	0.0236652	0.161946	2.4618e-06	22.2259
Diacylglycerol (18:1_18:3)	rs55865364	1	196932199	G	A	0.231342	0.0502493	0.0317546	4.22092e-06	21.1893
Diacylglycerol (18:1_18:3)	rs116011373	3	87298641	A	G	-0.191003	0.040892	0.0487529	3.05596e-06	21.8108
Diacylglycerol (18:1_18:3)	rs117518401	3	133895761	T	C	0.112031	0.0232496	0.173246	1.4773e-06	23.212
Diacylglycerol (18:1_18:3)	rs114441702	4	141972167	G	A	-0.257374	0.0560813	0.0265166	4.52353e-06	21.0553
Diacylglycerol (18:1_18:3)	rs77442856	5	153405520	A	G	-0.123316	0.0267831	0.122288	4.21362e-06	21.1926
Diacylglycerol (18:1_18:3)	rs6958772	7	10662626	C	G	0.0955653	0.0201958	0.24412	2.26779e-06	22.3844
Diacylglycerol (18:1_18:3)	rs13237829	7	74460551	A	G	-0.080769	0.0172855	0.502752	3.03279e-06	21.827
Diacylglycerol (18:1_18:3)	rs268	8	19956018	G	A	0.280588	0.0594344	0.0226757	2.39475e-06	22.2808
Diacylglycerol (18:1_18:3)	rs180761622	8	32454379	T	C	0.235098	0.0491201	0.0331424	1.73491e-06	22.9006
Diacylglycerol (18:1_18:3)	rs10749053	10	110816937	C	T	-0.142176	0.0275643	0.873622	2.56665e-07	26.5966
Diacylglycerol (18:1_18:3)	rs964184	11	116778201	C	G	-0.170501	0.0240304	0.848991	1.42754e-12	50.3268
Diacylglycerol (18:1_18:3)	rs112075774	16	23263670	A	G	-0.16475	0.0339068	0.0769663	1.20665e-06	23.6018
Phosphatidylcholine (16:0_0:0)	rs7529794	1	39937698	T	G	0.134247	0.0193492	0.249805	4.31609e-12	48.124
Phosphatidylcholine (16:0_0:0)	rs571344	1	98498507	C	T	0.0817571	0.0177607	0.629991	4.22844e-06	21.1841
Phosphatidylcholine (16:0_0:0)	rs12116819	1	163474114	A	G	-0.246434	0.0507769	0.0295511	1.23936e-06	23.5477
Phosphatidylcholine (16:0_0:0)	rs76530357	3	77008436	T	G	0.255968	0.0545096	0.024507	2.70238e-06	22.0447
Phosphatidylcholine (16:0_0:0)	rs75563920	4	80232181	C	T	-0.125655	0.0259325	0.117408	1.28894e-06	23.472
Phosphatidylcholine (16:0_0:0)	rs75668753	5	117857598	G	A	-0.296566	0.0591603	0.0210784	5.4866e-07	25.1224
Phosphatidylcholine (16:0_0:0)	rs248443	5	151194171	T	C	-0.0938492	0.0183241	0.697926	3.10527e-07	26.2237
Phosphatidylcholine (16:0_0:0)	rs2714309	6	7298054	A	G	0.0797193	0.0172119	0.391311	3.68826e-06	21.4461
Phosphatidylcholine (16:0_0:0)	rs73200277	8	18126210	T	C	0.284239	0.0589515	0.0216957	1.45421e-06	23.2411
Phosphatidylcholine (16:0_0:0)	rs17477122	12	26619127	G	A	-0.110303	0.0240932	0.141961	4.77068e-06	20.9539
Phosphatidylcholine (16:0_0:0)	rs7168957	15	61598332	T	C	-0.168517	0.0342785	0.936712	9.01981e-07	24.1614
Phosphatidylcholine (16:0_0:0)	rs62067063	17	9294060	C	T	0.0858114	0.0178219	0.580293	1.50132e-06	23.1772
Phosphatidylcholine (16:0_0:0)	rs148313235	19	54065411	G	T	-0.344627	0.0673267	0.0168197	3.1552e-07	26.1941
Phosphatidylcholine (18:0_0:0)	rs7529794	1	39937698	T	G	0.101489	0.0193679	0.249805	1.64931e-07	27.4506
Phosphatidylcholine (18:0_0:0)	rs1146461	1	94942936	A	G	-0.0799367	0.0166324	0.462843	1.56887e-06	23.092
Phosphatidylcholine (18:0_0:0)	rs11582724	1	201132736	T	C	-0.0783007	0.0170824	0.575133	4.64132e-06	21.0045
Phosphatidylcholine (18:0_0:0)	rs143623180	1	206781181	T	C	0.158391	0.0346422	0.0630338	4.90328e-06	20.8992
Phosphatidylcholine (18:0_0:0)	rs76530357	3	77008436	T	G	0.26617	0.0544819	0.024507	1.05327e-06	23.8612
Phosphatidylcholine (18:0_0:0)	rs78392466	6	101082967	T	A	-0.20877	0.0438669	0.0377498	1.98069e-06	22.6434
Phosphatidylcholine (18:0_0:0)	rs76309137	7	95573476	T	C	-0.351083	0.0757448	0.0126828	3.62696e-06	21.478
Phosphatidylcholine (18:0_0:0)	rs186790715	7	124474397	C	T	0.339272	0.0656724	0.0168166	2.45157e-07	26.6814
Phosphatidylcholine (18:0_0:0)	rs1018070	8	18416117	A	T	0.17749	0.0354874	0.0610606	5.82719e-07	25.008
Phosphatidylcholine (18:0_0:0)	rs10095602	8	53669039	T	C	0.175905	0.0380231	0.0518388	3.78601e-06	21.3964
Phosphatidylcholine (18:0_0:0)	rs145366219	9	33013634	G	A	-0.158451	0.0337286	0.0668144	2.6762e-06	22.0634
Phosphatidylcholine (18:0_0:0)	rs117140365	10	74861163	C	G	-0.329048	0.0671658	0.016047	9.83331e-07	23.9939
Phosphatidylcholine (18:0_0:0)	rs77751297	12	95853480	T	G	0.112682	0.0226153	0.164814	6.41351e-07	24.8189
Phosphatidylcholine (18:0_0:0)	rs7322909	13	81451428	A	C	-0.0787191	0.0168405	0.531381	2.9995e-06	21.8438
Phosphatidylcholine (18:0_0:0)	rs79713567	14	36841591	T	C	-0.186585	0.0407507	0.0503732	4.75402e-06	20.9586
Phosphatidylcholine (18:0_0:0)	rs59634655	16	78457680	T	G	-0.107958	0.0228951	0.163331	2.45652e-06	22.2282
Phosphatidylcholine (18:0_0:0)	rs76023792	20	9964250	A	T	0.217376	0.0470315	0.0338376	3.86518e-06	21.3562
Phosphatidylcholine (18:1_0:0)	rs7529794	1	39937698	T	G	0.125907	0.0193482	0.249805	8.14869e-11	42.3348
Phosphatidylcholine (18:1_0:0)	rs61852444	1	246692321	C	G	-0.0927903	0.0179729	0.313513	2.49663e-07	26.647
Phosphatidylcholine (18:1_0:0)	rs11727825	4	24133433	A	G	0.0929482	0.0192627	0.262706	1.42575e-06	23.277
Phosphatidylcholine (18:1_0:0)	rs146435288	5	2069974	C	A	0.153318	0.0333561	0.0702474	4.37022e-06	21.121
Phosphatidylcholine (18:1_0:0)	rs2714309	6	7298054	A	G	0.0796192	0.0172046	0.391311	3.75763e-06	21.4104
Phosphatidylcholine (18:1_0:0)	rs6455722	6	161340057	G	T	-0.0811247	0.0176282	0.334905	4.2552e-06	21.1724
Phosphatidylcholine (18:1_0:0)	rs35583283	8	18396999	C	G	0.101885	0.0212696	0.192565	1.69858e-06	22.9393
Phosphatidylcholine (18:1_0:0)	rs10833360	11	20577887	T	C	-0.0835781	0.0176992	0.670185	2.37567e-06	22.2924
Phosphatidylcholine (18:1_0:0)	rs12949836	17	49271490	G	A	-0.0806684	0.0167714	0.482545	1.53879e-06	23.1285
Phosphatidylcholine (18:1_0:0)	rs142604671	17	61552499	T	C	0.147428	0.0306717	0.092928	1.56415e-06	23.0974
Phosphatidylcholine (18:2_0:0)	rs7529794	1	39937698	T	G	0.116545	0.0193401	0.249805	1.76026e-09	36.3035
Phosphatidylcholine (18:2_0:0)	rs59319733	1	246693388	A	G	-0.0854255	0.0175789	0.339448	1.20079e-06	23.6086
Phosphatidylcholine (18:2_0:0)	rs149768482	2	204687512	T	C	0.198338	0.0349639	0.0671009	1.45917e-08	32.17
Phosphatidylcholine (18:2_0:0)	rs115972339	4	77085694	G	A	-0.225364	0.0461119	0.0350133	1.04339e-06	23.8793
Phosphatidylcholine (18:2_0:0)	rs150917153	4	182275394	T	C	0.176098	0.0365252	0.0551197	1.45437e-06	23.2382
Phosphatidylcholine (18:2_0:0)	rs2610042	8	56509388	G	A	0.274074	0.056371	0.976678	1.18593e-06	23.6321
Phosphatidylcholine (18:2_0:0)	rs10833360	11	20577887	T	C	-0.0882033	0.0176843	0.670185	6.24965e-07	24.8698
Phosphatidylcholine (18:2_0:0)	rs139683825	11	30336511	G	A	-0.208937	0.0443604	0.0383719	2.52136e-06	22.1778
Phosphatidylcholine (18:2_0:0)	rs174560	11	61814292	C	T	0.131069	0.0172363	0.382915	3.22182e-14	57.8084
Phosphatidylcholine (18:2_0:0)	rs414383	17	31622748	T	A	-0.0812143	0.0176699	0.671451	4.37122e-06	21.1191
Phosphatidylcholine (18:2_0:0)	rs71379351	17	49270778	C	T	-0.0766067	0.0167628	0.482545	4.95353e-06	20.8795
Phosphatidylcholine (18:2_0:0)	rs8069148	17	68491696	C	A	0.0894226	0.0191681	0.252194	3.13657e-06	21.7578
Phosphatidylcholine (18:2_0:0)	rs111336143	18	57256007	A	T	0.26027	0.0545321	0.0272362	1.85187e-06	22.7731
Phosphatidylcholine (20:4_0:0)	rs9967725	2	56382464	T	A	-0.100782	0.0186548	0.349902	6.79236e-08	29.1773
Phosphatidylcholine (20:4_0:0)	rs142999489	7	95974040	G	C	-0.193964	0.0397553	0.056224	1.0913e-06	23.7965
Phosphatidylcholine (20:4_0:0)	rs62511275	8	116151644	G	C	0.220372	0.0463935	0.0420349	2.0815e-06	22.5559
Phosphatidylcholine (20:4_0:0)	rs10733608	9	114386150	T	G	0.0828074	0.0177949	0.484932	3.33998e-06	21.6475
Phosphatidylcholine (20:4_0:0)	rs174527	11	61770929	C	G	-0.185753	0.018233	0.44432	3.45277e-24	103.757
Phosphatidylcholine (20:4_0:0)	rs174553	11	61807686	G	A	-0.534029	0.0170025	0.407591	1e-200	986.2
Phosphatidylcholine (20:4_0:0)	rs58451960	11	62059600	T	C	-0.169585	0.0263015	0.137195	1.21876e-10	41.5599
Phosphatidylcholine (20:4_0:0)	rs7936002	11	62451557	G	A	0.134077	0.0209445	0.257197	1.64783e-10	40.9665
Phosphatidylcholine (20:4_0:0)	rs600626	11	75744264	G	A	-0.120776	0.0211779	0.232311	1.23015e-08	32.5129
Phosphatidylcholine (20:4_0:0)	rs7179330	15	23837617	T	A	0.312852	0.0642506	0.980304	1.14895e-06	23.702
Phosphatidylcholine (20:4_0:0)	rs182611493	19	19347579	G	A	-0.20768	0.0403794	0.0538013	2.77699e-07	26.4442
Phosphatidylcholine (20:4_0:0)	rs12303	20	64047793	A	G	-0.103955	0.0226595	0.196404	4.565e-06	21.0402
Phosphatidylcholine (20:4_0:0)	rs35798887	22	23823892	T	C	-0.353231	0.0713586	0.0163384	7.60962e-07	24.4955
Phosphatidylethanolamine (18:0_0:0)	rs7529794	1	39937698	T	G	0.150648	0.0206988	0.249805	3.79261e-13	52.9539
Phosphatidylethanolamine (18:0_0:0)	rs12726330	1	155135691	A	G	-0.232012	0.0449653	0.0428897	2.54294e-07	26.615
Phosphatidylethanolamine (18:0_0:0)	rs6713691	2	9689106	G	A	-0.110273	0.0230508	0.19703	1.7577e-06	22.8785
Phosphatidylethanolamine (18:0_0:0)	rs4663191	2	235266114	G	A	0.0972252	0.0206821	0.746146	2.64196e-06	22.0917
Phosphatidylethanolamine (18:0_0:0)	rs72757442	5	54771412	T	C	0.216544	0.0432938	0.0489424	5.83109e-07	25.0093
Phosphatidylethanolamine (18:0_0:0)	rs12196051	6	142892562	A	G	-0.291906	0.059231	0.0244466	8.50265e-07	24.28
Phosphatidylethanolamine (18:0_0:0)	rs116987919	7	70998624	G	C	0.339817	0.0726712	0.0163458	2.98289e-06	21.8588
Phosphatidylethanolamine (18:0_0:0)	rs35152003	8	18433891	A	T	-0.0968994	0.0191055	0.661874	4.04977e-07	25.715
Phosphatidylethanolamine (18:0_0:0)	rs16918167	9	99053057	T	G	-0.118855	0.0249624	0.151074	1.96378e-06	22.6633
Phosphatidylethanolamine (18:0_0:0)	rs1532085	15	58391167	G	A	-0.101106	0.0179737	0.573441	1.93061e-08	31.633
Phosphatidylethanolamine (18:0_0:0)	rs1800588	15	58431476	T	C	0.108553	0.0207586	0.258046	1.75507e-07	27.3369
Phosphatidylethanolamine (18:0_0:0)	rs79577600	17	49966298	T	G	0.145989	0.0311747	0.0958104	2.88516e-06	21.9228
Phosphatidylethanolamine (18:1_0:0)	rs75388820	2	27102273	A	G	0.22805	0.0468894	0.0467532	1.18575e-06	23.6452
Phosphatidylethanolamine (18:1_0:0)	rs9826895	3	23781447	A	G	-0.103052	0.0220214	0.272343	2.95337e-06	21.8905
Phosphatidylethanolamine (18:1_0:0)	rs11917269	3	50443604	T	G	0.108543	0.0218194	0.27729	6.74936e-07	24.7372
Phosphatidylethanolamine (18:1_0:0)	rs7636653	3	73256915	A	T	-0.0995654	0.019641	0.476338	4.12619e-07	25.6875
Phosphatidylethanolamine (18:1_0:0)	rs6768813	3	142947149	C	T	0.109509	0.0203534	0.628767	7.74136e-08	28.9373
Phosphatidylethanolamine (18:1_0:0)	rs148311143	5	99013702	T	C	-0.481053	0.104144	0.0102428	3.94982e-06	21.328
Phosphatidylethanolamine (18:1_0:0)	rs35584640	6	73616238	A	G	-0.108067	0.0236268	0.217719	4.89489e-06	20.9126
Phosphatidylethanolamine (18:1_0:0)	rs7776911	7	50816756	A	G	-0.137228	0.026822	0.840985	3.21901e-07	26.1659
Phosphatidylethanolamine (18:1_0:0)	rs2585266	17	5310096	T	C	-0.241221	0.0487318	0.0442746	7.67099e-07	24.4927
Phosphatidylethanolamine (18:2_0:0)	rs6413913	1	189909464	A	G	-0.087949	0.0182626	0.309028	1.49566e-06	23.1852
Phosphatidylethanolamine (18:2_0:0)	rs111877698	1	201480758	C	A	0.42279	0.0866763	0.0125708	1.09596e-06	23.7861
Phosphatidylethanolamine (18:2_0:0)	rs1338449	1	218177981	C	T	0.082216	0.0179943	0.348986	4.98307e-06	20.8697
Phosphatidylethanolamine (18:2_0:0)	rs114899411	4	152031948	A	G	-0.18852	0.0374958	0.057478	5.08222e-07	25.2711
Phosphatidylethanolamine (18:2_0:0)	rs326048	5	996057	G	A	-0.0895673	0.0195314	0.285426	4.59705e-06	21.0236
Phosphatidylethanolamine (18:2_0:0)	rs1442407	8	3234062	T	G	-0.115919	0.0220978	0.178787	1.60187e-07	27.5097
Phosphatidylethanolamine (18:2_0:0)	rs3741259	11	61514878	T	C	0.138833	0.0266079	0.115847	1.86243e-07	27.2169
Phosphatidylethanolamine (18:2_0:0)	rs174560	11	61814292	C	T	0.364648	0.0170903	0.382915	7.02107e-98	455.116
Phosphatidylethanolamine (18:2_0:0)	rs1792909	11	62170073	A	G	0.0901933	0.0174954	0.387265	2.60094e-07	26.569
Phosphatidylethanolamine (18:2_0:0)	rs11063393	12	4892157	G	A	-0.133779	0.0287068	0.10249	3.2157e-06	21.711
Phosphatidylethanolamine (18:2_0:0)	rs11045856	12	21197755	G	T	-0.118409	0.0229328	0.166098	2.49161e-07	26.652
Phosphatidylethanolamine (18:2_0:0)	rs8034802	15	58432593	A	T	0.0880856	0.0186318	0.310621	2.31327e-06	22.3447
Phosphatidylethanolamine (18:2_0:0)	rs62076866	17	38791988	T	C	0.387542	0.0766431	0.0127939	4.3769e-07	25.5603
Phosphatidylethanolamine (18:2_0:0)	rs35140833	18	5841984	G	A	-0.114793	0.0242743	0.15375	2.29959e-06	22.3569
Phosphatidylcholine (14:0_16:0)	rs6050	4	154586438	C	T	0.0947531	0.0203366	0.323178	3.24271e-06	21.7006
Phosphatidylcholine (14:0_16:0)	rs77191266	6	86624181	T	C	0.241774	0.0526202	0.0366716	4.42743e-06	21.1036
Phosphatidylcholine (14:0_16:0)	rs74939791	8	82931796	G	T	0.269733	0.056719	0.0298181	2.02708e-06	22.6075
Phosphatidylcholine (14:0_16:0)	rs9507859	13	27228661	T	C	0.110629	0.0222903	0.764613	7.13405e-07	24.6234
Phosphatidylcholine (14:0_16:0)	rs28416404	15	57731057	C	T	-0.165936	0.0354044	0.0792776	2.83954e-06	21.9588
Phosphatidylcholine (14:0_16:0)	rs7239464	18	33463076	T	C	0.0990153	0.0209827	0.289407	2.42855e-06	22.2599
Phosphatidylcholine (14:0_16:0)	rs1230353	19	20083148	T	C	-0.114398	0.0250177	0.184564	4.91805e-06	20.9018
Phosphatidylcholine (14:0_16:0)	rs2014300	21	34985564	G	A	0.140996	0.0303294	0.88771	3.41599e-06	21.6037
Phosphatidylcholine (14:0_18:1)	rs62189362	2	227401238	C	T	0.124275	0.0270595	0.107679	4.44848e-06	21.0865
Phosphatidylcholine (14:0_18:1)	rs2686446	3	195507255	C	G	0.089888	0.0186197	0.711291	1.40948e-06	23.2989
Phosphatidylcholine (14:0_18:1)	rs6531968	4	87278332	G	T	-0.0786019	0.0169897	0.544484	3.78602e-06	21.3979
Phosphatidylcholine (14:0_18:1)	rs2946493	8	12966162	C	T	0.0986783	0.0210821	0.206115	2.90796e-06	21.9024
Phosphatidylcholine (14:0_18:1)	rs113668788	9	137711224	A	G	0.134702	0.0281995	0.107919	1.81431e-06	22.8109
Phosphatidylcholine (14:0_18:1)	rs7484827	12	47729780	G	A	0.0903435	0.0196217	0.241111	4.21056e-06	21.1933
Phosphatidylcholine (14:0_18:1)	rs78414457	13	37381120	T	G	0.154824	0.0328196	0.0744292	2.4322e-06	22.2478
Phosphatidylcholine (14:0_18:1)	rs11857386	15	58428969	C	G	-0.0813299	0.0174284	0.471057	3.11686e-06	21.7702
Phosphatidylcholine (14:0_18:1)	rs12446515	16	56953103	T	C	0.0970747	0.0187448	0.278603	2.2956e-07	26.8119
Phosphatidylcholine (14:0_18:1)	rs571968630	18	20932590	C	G	0.546962	0.0795644	0.0113885	6.73834e-12	47.2448
Phosphatidylcholine (14:0_18:1)	rs75785594	18	21353224	G	A	0.418972	0.0856223	0.0100086	1.01231e-06	23.9372
Phosphatidylcholine (14:0_18:1)	rs2379129	20	62310086	A	C	-0.0904947	0.0172699	0.399474	1.65241e-07	27.4501
Phosphatidylcholine (14:0_18:1)	rs2070474	22	24495324	G	C	0.0854462	0.016997	0.548507	5.0966e-07	25.2649
Phosphatidylcholine (14:0_18:2)	rs12137781	1	79358390	A	G	-0.170385	0.0368486	0.0589854	3.83127e-06	21.3744
Phosphatidylcholine (14:0_18:2)	rs1262295	1	201408310	G	A	0.116852	0.0252801	0.864262	3.85878e-06	21.3594
Phosphatidylcholine (14:0_18:2)	rs12113381	7	1103491	T	C	0.122926	0.0263881	0.120269	3.24419e-06	21.6943
Phosphatidylcholine (14:0_18:2)	rs500246	8	37124499	G	A	-0.130571	0.0279232	0.895281	2.97816e-06	21.8593
Phosphatidylcholine (14:0_18:2)	rs174548	11	61803876	G	C	0.184079	0.0175053	0.383631	1.14527e-25	110.546
Phosphatidylcholine (14:0_18:2)	rs950668	15	71629500	A	G	-0.0812197	0.0176929	0.48293	4.49702e-06	21.0668
Phosphatidylcholine (14:0_18:2)	rs571968630	18	20932590	C	G	0.590789	0.0800521	0.0113885	1.76453e-13	54.4494
Phosphatidylcholine (14:0_18:2)	rs150543432	18	21887951	T	A	0.353838	0.0757474	0.0134563	3.04798e-06	21.8146
Phosphatidylcholine (14:0_18:2)	rs6045639	20	1953902	G	A	0.091682	0.0182516	0.323705	5.20439e-07	25.2255
Phosphatidylcholine (14:0_18:2)	rs6089695	20	62232970	T	C	-0.0827106	0.017306	0.419321	1.79376e-06	22.8351
Phosphatidylcholine (14:0_18:2)	rs7281206	21	37359926	C	T	0.0880656	0.0168995	0.506158	1.92972e-07	27.148
Phosphatidylcholine (15:0_18:1)	rs10917404	1	23639339	T	C	-0.0980141	0.0210591	0.226612	3.31968e-06	21.6552
Phosphatidylcholine (15:0_18:1)	rs6866162	5	174328650	C	T	0.134102	0.0277161	0.126532	1.33769e-06	23.403
Phosphatidylcholine (15:0_18:1)	rs142477396	6	21056212	A	G	-0.106871	0.023096	0.174537	3.76976e-06	21.4048
Phosphatidylcholine (15:0_18:1)	rs581080	9	15305380	C	G	0.116947	0.0249215	0.856198	2.75223e-06	22.0138
Phosphatidylcholine (15:0_18:1)	rs12916925	15	38647674	A	T	0.0810035	0.0176303	0.4607	4.41364e-06	21.1035
Phosphatidylcholine (15:0_18:1)	rs1532085	15	58391167	G	A	-0.0894363	0.0177315	0.573441	4.67136e-07	25.4333
Phosphatidylcholine (15:0_18:1)	rs11075022	16	11827406	C	T	0.085736	0.0178499	0.570046	1.5971e-06	23.0633
Phosphatidylcholine (15:0_18:1)	rs72815248	16	54459960	T	C	-0.129924	0.0270933	0.122126	1.65771e-06	22.989
Phosphatidylcholine (15:0_18:1)	rs12926159	16	88735092	A	G	-0.431442	0.0795666	0.0127734	6.1035e-08	29.3933
Phosphatidylcholine (15:0_18:1)	rs2379129	20	62310086	A	C	-0.0945557	0.018017	0.399474	1.58482e-07	27.5344
Phosphatidylcholine (15:0_18:2)	rs1168036	1	62497063	G	A	0.106914	0.0195619	0.737927	4.7809e-08	29.8618
Phosphatidylcholine (15:0_18:2)	rs1911704	2	41471833	C	G	-0.0835307	0.0182235	0.349079	4.64891e-06	21.0038
Phosphatidylcholine (15:0_18:2)	rs114498622	2	213698079	C	A	0.3472	0.0754883	0.0155838	4.31808e-06	21.148
Phosphatidylcholine (15:0_18:2)	rs6769712	3	24997572	A	T	-0.0843452	0.0172751	0.478935	1.07128e-06	23.8314
Phosphatidylcholine (15:0_18:2)	rs1488201	3	26848389	G	T	0.0846874	0.0182636	0.349732	3.60087e-06	21.4948
Phosphatidylcholine (15:0_18:2)	rs13101957	4	169278135	A	C	-0.121723	0.0259964	0.130141	2.89132e-06	21.9173
Phosphatidylcholine (15:0_18:2)	rs17614174	5	16862310	C	T	-0.187387	0.0404848	0.0523856	3.74878e-06	21.4173
Phosphatidylcholine (15:0_18:2)	rs184289628	6	139585552	G	T	0.298947	0.0645274	0.0181655	3.67476e-06	21.457
Phosphatidylcholine (15:0_18:2)	rs12113214	7	6530143	A	T	0.0931266	0.0187876	0.322946	7.33664e-07	24.5626
Phosphatidylcholine (15:0_18:2)	rs13281002	8	65661212	A	G	-0.26163	0.0533465	0.0268241	9.5871e-07	24.0454
Phosphatidylcholine (15:0_18:2)	rs10961143	9	13564220	G	A	0.203506	0.0400548	0.0482686	3.86081e-07	25.8056
Phosphatidylcholine (15:0_18:2)	rs551412	9	132450788	T	A	0.0884124	0.0192874	0.286012	4.63797e-06	21.0062
Phosphatidylcholine (15:0_18:2)	rs4335452	10	5872836	A	G	-0.103485	0.0223911	0.800119	3.8767e-06	21.3537
Phosphatidylcholine (15:0_18:2)	rs35960238	10	26331627	G	A	-0.130981	0.0261055	0.12659	5.36646e-07	25.1664
Phosphatidylcholine (15:0_18:2)	rs174527	11	61770929	C	G	0.102202	0.0177758	0.44432	9.3281e-09	33.0468
Phosphatidylcholine (15:0_18:2)	rs174566	11	61824890	G	A	0.316974	0.0172546	0.408433	1.45655e-73	337.37
Phosphatidylcholine (15:0_18:2)	rs4382917	11	62454004	A	G	-0.10076	0.0205668	0.255777	9.84339e-07	23.9945
Phosphatidylcholine (15:0_18:2)	rs964184	11	116778201	C	G	-0.140695	0.0240766	0.848991	5.34056e-09	34.1378
Phosphatidylcholine (15:0_18:2)	rs75097472	12	130443132	A	G	-0.382925	0.0835424	0.0114815	4.65026e-06	21.0031
Phosphatidylcholine (15:0_18:2)	rs16968712	13	106475436	C	T	-0.13193	0.0280599	0.119175	2.63049e-06	22.0996
Phosphatidylcholine (15:0_18:2)	rs10468017	15	58386313	T	C	0.111867	0.0181425	0.337526	7.41467e-10	38.0083
Phosphatidylcholine (15:0_18:2)	rs633695	15	58433640	G	A	0.0930243	0.0189428	0.313941	9.27791e-07	24.1087
Phosphatidylcholine (15:0_18:2)	rs17231506	16	56960616	T	C	0.142778	0.0192121	0.27829	1.20288e-13	55.2131
Phosphatidylcholine (16:0_16:0)	rs56270325	1	5899241	T	A	0.0906471	0.018821	0.259242	1.49092e-06	23.19
Phosphatidylcholine (16:0_16:0)	rs11591147	1	55039974	T	G	-0.234494	0.04659	0.0332154	4.93869e-07	25.3254
Phosphatidylcholine (16:0_16:0)	rs148444916	1	92970296	C	T	0.288588	0.0576422	0.0208077	5.66969e-07	25.0585
Phosphatidylcholine (16:0_16:0)	rs13060992	3	186944804	G	T	0.185911	0.0375533	0.947547	7.56516e-07	24.5015
Phosphatidylcholine (16:0_16:0)	rs5022521	4	110207431	T	C	-0.0974376	0.0211747	0.797291	4.26127e-06	21.1689
Phosphatidylcholine (16:0_16:0)	rs3936021	5	85099087	G	A	-0.106788	0.0233681	0.158123	4.95843e-06	20.8774
Phosphatidylcholine (16:0_16:0)	rs12522374	5	159237696	A	G	0.0812156	0.0174032	0.3474	3.1139e-06	21.7721
Phosphatidylcholine (16:0_16:0)	rs3134950	6	32159700	A	C	0.0966721	0.0168476	0.583482	9.95711e-09	32.9159
Phosphatidylcholine (16:0_16:0)	rs72974647	6	123327335	G	A	0.144049	0.0300058	0.0821802	1.61199e-06	23.0403
Phosphatidylcholine (16:0_16:0)	rs643531	9	15296036	A	C	0.124622	0.0261436	0.88961	1.90667e-06	22.7163
Phosphatidylcholine (16:0_16:0)	rs72733996	9	80936784	G	A	0.101188	0.0208422	0.197786	1.23013e-06	23.564
Phosphatidylcholine (16:0_16:0)	rs2236514	9	136677616	G	C	-0.0838989	0.0177486	0.647094	2.31952e-06	22.339
Phosphatidylcholine (16:0_16:0)	rs174546	11	61802358	T	C	-0.148938	0.0169253	0.407364	1.69211e-18	77.4136
Phosphatidylcholine (16:0_16:0)	rs1187583	14	54570145	A	G	-0.141723	0.0300283	0.916339	2.40531e-06	22.2689
Phosphatidylcholine (16:0_16:0)	rs261290	15	58386521	C	T	-0.138985	0.0169049	0.612243	2.37432e-16	67.5755
Phosphatidylcholine (16:0_16:0)	rs633695	15	58433640	G	A	0.0910849	0.0181369	0.313941	5.23028e-07	25.2142
Phosphatidylcholine (16:0_16:0)	rs17231506	16	56960616	T	C	0.142323	0.0184851	0.27829	1.54316e-14	59.2633
Phosphatidylcholine (16:0_16:0)	rs73015021	19	11082239	G	A	-0.158246	0.0286647	0.0921263	3.48866e-08	30.4684
Phosphatidylcholine (16:0_16:1)	rs80227620	2	167832629	T	C	0.118583	0.024397	0.143969	1.19424e-06	23.6184
Phosphatidylcholine (16:0_16:1)	rs28524821	4	17068686	C	A	0.108557	0.0235174	0.145543	3.97619e-06	21.3018
Phosphatidylcholine (16:0_16:1)	rs113366516	6	138148100	T	G	0.308243	0.0660762	0.0170391	3.13979e-06	21.7558
Phosphatidylcholine (16:0_16:1)	rs1854434	9	32796762	G	A	-0.109878	0.0231666	0.153981	2.14525e-06	22.4893
Phosphatidylcholine (16:0_16:1)	rs10760286	9	123419309	C	T	0.0789282	0.0169604	0.510018	3.31645e-06	21.6507
Phosphatidylcholine (16:0_16:1)	rs35235479	10	92767403	G	A	-0.0962084	0.0203206	0.214135	2.2375e-06	22.4095
Phosphatidylcholine (16:0_16:1)	rs11647818	16	11833509	T	C	0.078693	0.0169875	0.57458	3.67514e-06	21.4532
Phosphatidylcholine (16:0_16:1)	rs77007318	16	59856268	C	G	-0.241125	0.0521764	0.0289285	3.875e-06	21.3508
Phosphatidylcholine (16:0_16:1)	rs117571757	17	16458446	A	G	-0.334189	0.0727562	0.0134602	4.43821e-06	21.0923
Phosphatidylcholine (16:0_16:1)	rs62098276	18	63512537	C	T	-0.142117	0.0307261	0.0796716	3.80299e-06	21.3873
Phosphatidylcholine (16:0_17:1)	rs12749808	1	158095972	T	C	-0.0836245	0.0178228	0.355842	2.7546e-06	22.0086
Phosphatidylcholine (16:0_17:1)	rs12475699	2	30022181	C	T	0.0810595	0.0177193	0.663437	4.85914e-06	20.9215
Phosphatidylcholine (16:0_17:1)	rs78395462	4	122641012	T	G	0.257505	0.0552215	0.02376	3.17121e-06	21.7386
Phosphatidylcholine (16:0_17:1)	rs2122922	8	101050430	T	C	-0.0977021	0.0213073	0.201521	4.60592e-06	21.0198
Phosphatidylcholine (16:0_17:1)	rs116911263	10	95941250	T	C	-0.351504	0.0729302	0.0136312	1.46677e-06	23.2232
Phosphatidylcholine (16:0_17:1)	rs7177289	15	58387985	T	C	0.0821979	0.0170852	0.393494	1.52744e-06	23.1397
Phosphatidylcholine (16:0_17:1)	rs6496787	15	91344956	G	T	0.0929304	0.0173158	0.608414	8.2689e-08	28.7944
Phosphatidylcholine (16:0_17:1)	rs16986523	20	24390991	A	G	0.268447	0.0580173	0.0216234	3.77576e-06	21.4032
Phosphatidylcholine (16:0_18:0)	rs1168036	1	62497063	G	A	0.0898612	0.0188859	0.737927	1.99007e-06	22.6333
Phosphatidylcholine (16:0_18:0)	rs4659619	1	236035687	C	T	0.0849205	0.017478	0.338249	1.20566e-06	23.6004
Phosphatidylcholine (16:0_18:0)	rs12052409	2	68074558	C	A	-0.193167	0.038556	0.0516168	5.56699e-07	25.0935
Phosphatidylcholine (16:0_18:0)	rs72723967	4	137812361	A	C	0.110589	0.0227395	0.163055	1.17812e-06	23.6451
Phosphatidylcholine (16:0_18:0)	rs4692567	4	169305349	T	C	0.103214	0.0211712	0.806439	1.10952e-06	23.761
Phosphatidylcholine (16:0_18:0)	rs62330208	5	983129	C	G	-0.102832	0.0203915	0.239841	4.69423e-07	25.4236
Phosphatidylcholine (16:0_18:0)	rs72974647	6	123327335	G	A	0.143439	0.0300969	0.0821802	1.91476e-06	22.7075
Phosphatidylcholine (16:0_18:0)	rs117495065	6	147174911	G	C	0.301661	0.0653817	0.0174603	4.01656e-06	21.2816
Phosphatidylcholine (16:0_18:0)	rs2214660	7	122869647	A	G	-0.101945	0.021658	0.184972	2.5591e-06	22.15
Phosphatidylcholine (16:0_18:0)	rs113076792	7	153170994	A	G	-0.337637	0.0737984	0.0135967	4.83856e-06	20.9259
Phosphatidylcholine (16:0_18:0)	rs2126263	8	9324101	A	G	0.110887	0.0234484	0.849792	2.29687e-06	22.357
Phosphatidylcholine (16:0_18:0)	rs174601	11	61855668	T	C	0.146355	0.0169097	0.419025	6.00203e-18	74.8897
Phosphatidylcholine (16:0_18:0)	rs10890773	11	107889276	A	G	-0.116955	0.0239105	0.860325	1.0229e-06	23.9188
Phosphatidylcholine (16:0_18:0)	rs10468017	15	58386313	T	C	0.0877008	0.0175717	0.337526	6.14406e-07	24.9034
Phosphatidylcholine (16:0_18:0)	rs76413658	16	6589736	C	G	-0.111627	0.0243735	0.133145	4.72512e-06	20.9692
Phosphatidylcholine (16:0_18:0)	rs183130	16	56957451	T	C	0.0919488	0.0185927	0.278171	7.76573e-07	24.4504
Phosphatidylcholine (16:0_18:0)	rs10853781	19	47242784	G	A	0.0793179	0.0170455	0.495563	3.32181e-06	21.6472
Phosphatidylcholine (16:0_18:0)	rs662846	20	819559	A	C	-0.271702	0.0566611	0.023326	1.65592e-06	22.9876
Phosphatidylcholine (16:0_18:1)	rs13060992	3	186944804	G	T	0.172846	0.0376558	0.947547	4.50276e-06	21.0637
Phosphatidylcholine (16:0_18:1)	rs28807772	5	165822116	G	A	0.0951955	0.0207849	0.201768	4.72437e-06	20.9708
Phosphatidylcholine (16:0_18:1)	rs1109771	6	32219828	G	A	-0.0827171	0.0166908	0.496826	7.36894e-07	24.5536
Phosphatidylcholine (16:0_18:1)	rs4538911	8	6228839	C	G	-0.0905041	0.0183708	0.703436	8.54345e-07	24.2638
Phosphatidylcholine (16:0_18:1)	rs116997061	12	19869115	T	C	-0.169932	0.0359689	0.0618727	2.34988e-06	22.3139
Phosphatidylcholine (16:0_18:1)	rs1532085	15	58391167	G	A	-0.0977538	0.0168056	0.573441	6.24588e-09	33.825
Phosphatidylcholine (16:0_18:1)	rs633695	15	58433640	G	A	0.0903428	0.0181753	0.313941	6.82142e-07	24.7003
Phosphatidylcholine (16:0_18:1)	rs183130	16	56957451	T	C	0.0975222	0.0185742	0.278171	1.56242e-07	27.5591
Phosphatidylcholine (16:0_18:1)	rs77027238	17	43849174	A	G	0.185106	0.0384841	0.0495664	1.53986e-06	23.129
Phosphatidylcholine (16:0_18:2)	rs9436222	1	62437692	G	C	-0.126689	0.0188232	0.261404	1.82282e-11	45.2866
Phosphatidylcholine (16:0_18:2)	rs13402814	2	137186441	T	A	0.164349	0.0351012	0.0597335	2.8865e-06	21.9164
Phosphatidylcholine (16:0_18:2)	rs11722429	4	136284098	A	G	0.133312	0.0281246	0.0989349	2.17707e-06	22.4618
Phosphatidylcholine (16:0_18:2)	rs13150924	4	169277659	A	G	-0.134613	0.0249663	0.130232	7.19651e-08	29.0633
Phosphatidylcholine (16:0_18:2)	rs10961143	9	13564220	G	A	0.195468	0.0388181	0.0482686	4.88187e-07	25.3491
Phosphatidylcholine (16:0_18:2)	rs10787711	10	116647273	A	G	-0.0899783	0.0174875	0.648489	2.73908e-07	26.4667
Phosphatidylcholine (16:0_18:2)	rs174527	11	61770929	C	G	0.107199	0.0170627	0.44432	3.51191e-10	39.4607
Phosphatidylcholine (16:0_18:2)	rs174574	11	61832870	C	A	-0.330699	0.0166026	0.590933	5.65768e-86	396.636
Phosphatidylcholine (16:0_18:2)	rs7936002	11	62451557	G	A	-0.0993499	0.0196312	0.257197	4.2743e-07	25.6047
Phosphatidylcholine (16:0_18:2)	rs56075928	11	63135902	A	G	0.244702	0.0529349	0.0257214	3.84957e-06	21.3634
Phosphatidylcholine (16:0_18:2)	rs10890773	11	107889276	A	G	-0.125543	0.0238336	0.860325	1.422e-07	27.7386
Phosphatidylcholine (16:0_18:2)	rs964184	11	116778201	C	G	-0.158038	0.0231589	0.848991	9.5573e-12	46.555
Phosphatidylcholine (16:0_18:2)	rs17126647	12	52312410	T	C	-0.0993832	0.0208406	0.203462	1.88904e-06	22.7344
Phosphatidylcholine (16:0_18:2)	rs143066473	12	99432175	A	G	0.254152	0.055246	0.0248648	4.28783e-06	21.1575
Phosphatidylcholine (16:0_18:2)	rs1532085	15	58391167	G	A	-0.110553	0.0167671	0.573441	4.60681e-11	43.4614
Phosphatidylcholine (16:0_18:2)	rs1800588	15	58431476	T	C	0.137688	0.0193079	0.258046	1.091e-12	50.8395
Phosphatidylcholine (16:0_18:2)	rs1833172	16	6626446	T	C	0.157266	0.0327492	0.0715397	1.60024e-06	23.054
Phosphatidylcholine (16:0_18:2)	rs17231506	16	56960616	T	C	0.143843	0.0184928	0.27829	8.35003e-15	60.4855
Phosphatidylcholine (16:0_18:3)	rs147507697	3	76641189	G	A	0.209265	0.045055	0.0360979	3.4639e-06	21.5668
Phosphatidylcholine (16:0_18:3)	rs1474236	3	117112654	C	T	-0.112417	0.0227821	0.81772	8.21192e-07	24.342
Phosphatidylcholine (16:0_18:3)	rs115079643	5	176924035	C	T	-0.282437	0.0559632	0.0235589	4.59804e-07	25.4634
Phosphatidylcholine (16:0_18:3)	rs12255873	10	60834796	G	A	-0.139426	0.0283729	0.900849	9.10892e-07	24.1412
Phosphatidylcholine (16:0_18:3)	rs174598	11	61853722	A	G	0.111674	0.0175787	0.345645	2.24192e-10	40.3468
Phosphatidylcholine (16:0_18:3)	rs1800588	15	58431476	T	C	0.0893785	0.0193582	0.258046	3.95464e-06	21.3116
Phosphatidylcholine (16:0_18:3)	rs183130	16	56957451	T	C	0.10651	0.0185396	0.278171	9.57278e-09	32.9958
Phosphatidylcholine (16:0_18:3)	rs192646452	17	27754096	T	A	-0.254843	0.0555312	0.0234118	4.52255e-06	21.0548
Phosphatidylcholine (16:0_18:3)	rs182611493	19	19347579	G	A	-0.188652	0.0378284	0.0538013	6.28223e-07	24.8637
Phosphatidylcholine (16:0_18:3)	rs561601059	19	24363828	C	T	-0.208863	0.0449205	0.0390425	3.38406e-06	21.6129
Phosphatidylcholine (16:0_18:3)	rs111506410	20	1141294	C	T	0.242796	0.0516328	0.027672	2.61657e-06	22.106
Phosphatidylcholine (16:0_20:1)	rs2268493	3	8759154	C	T	0.0844989	0.0175948	0.391908	1.60015e-06	23.0572
Phosphatidylcholine (16:0_20:1)	rs150608914	5	137344967	A	G	0.195065	0.0395386	0.0497369	8.25477e-07	24.3327
Phosphatidylcholine (16:0_20:1)	rs73728261	6	18747694	T	C	0.116685	0.0250031	0.128721	3.11473e-06	21.7729
Phosphatidylcholine (16:0_20:1)	rs1409892	6	51400810	A	G	0.0788787	0.0171899	0.448009	4.53529e-06	21.0497
Phosphatidylcholine (16:0_20:1)	rs12707188	7	134906346	T	C	0.0921884	0.0175954	0.416896	1.65817e-07	27.4428
Phosphatidylcholine (16:0_20:1)	rs10995430	10	63087988	T	C	-0.0842762	0.017918	0.650489	2.60556e-06	22.1159
Phosphatidylcholine (16:0_20:1)	rs17715191	10	114348244	G	A	0.105846	0.0231209	0.18287	4.7692e-06	20.9514
Phosphatidylcholine (16:0_20:1)	rs174594	11	61852357	A	C	-0.11459	0.0172811	0.5815	3.57873e-11	43.9566
Phosphatidylcholine (16:0_20:1)	rs6007233	22	44667863	T	C	0.0848606	0.0184006	0.678459	4.06334e-06	21.2629
Phosphatidylcholine (16:0_20:2)	rs1168041	1	62494579	C	T	0.0926305	0.0188647	0.733272	9.28968e-07	24.1039
Phosphatidylcholine (16:0_20:2)	rs17268633	2	56194921	G	A	-0.285285	0.060055	0.020327	2.06818e-06	22.5599
Phosphatidylcholine (16:0_20:2)	rs142392117	4	176627941	C	T	-0.276717	0.0572957	0.021616	1.39563e-06	23.3188
Phosphatidylcholine (16:0_20:2)	rs34516410	6	99968458	T	G	-0.114191	0.0247887	0.133361	4.16181e-06	21.2146
Phosphatidylcholine (16:0_20:2)	rs12700446	7	23532125	T	C	0.308637	0.0673953	0.0161409	4.7347e-06	20.966
Phosphatidylcholine (16:0_20:2)	rs2236514	9	136677616	G	C	-0.0906553	0.0178429	0.647094	3.85286e-07	25.8068
Phosphatidylcholine (16:0_20:2)	rs72800299	10	65395218	A	T	-0.0849344	0.0185386	0.273838	4.69216e-06	20.9842
Phosphatidylcholine (16:0_20:2)	rs174592	11	61851136	G	A	0.261677	0.0167661	0.418474	4.95687e-54	243.526
Phosphatidylcholine (16:0_20:2)	rs2317091	11	63193288	A	T	0.218183	0.0430466	0.040317	4.10578e-07	25.6828
Phosphatidylcholine (16:0_20:2)	rs1815763	11	67075266	A	G	-0.366271	0.079701	0.0112427	4.3859e-06	21.1133
Phosphatidylcholine (16:0_20:2)	rs10160784	11	75745010	C	T	-0.10964	0.0198798	0.232378	3.60553e-08	30.4083
Phosphatidylcholine (16:0_20:2)	rs79718024	11	107569619	G	A	-0.112541	0.0235272	0.154606	1.75563e-06	22.8749
Phosphatidylcholine (16:0_20:2)	rs17126647	12	52312410	T	C	-0.0982312	0.0209179	0.203462	2.69815e-06	22.0466
Phosphatidylcholine (16:0_20:2)	rs113130033	14	89719965	G	A	-0.196643	0.0410836	0.0429959	1.73049e-06	22.9033
Phosphatidylcholine (16:0_20:2)	rs1532085	15	58391167	G	A	-0.0938326	0.0168564	0.573441	2.68886e-08	30.9782
Phosphatidylcholine (16:0_20:2)	rs1800588	15	58431476	T	C	0.10685	0.0194158	0.258046	3.85363e-08	30.2773
Phosphatidylcholine (16:0_20:2)	rs113550786	16	13890509	G	A	0.393108	0.0827386	0.012264	2.06009e-06	22.5676
Phosphatidylcholine (16:0_20:2)	rs76711488	18	8971803	A	G	-0.259612	0.055991	0.0233365	3.59998e-06	21.4927
Phosphatidylcholine (16:0_20:2)	rs62081852	18	26802732	T	C	0.389035	0.0676723	0.0176631	9.34709e-09	33.0395
Phosphatidylcholine (16:0_20:2)	rs150057262	19	19210016	G	C	-0.202374	0.0387137	0.0521856	1.76593e-07	27.3186
Phosphatidylcholine (16:0_20:3)	rs1168041	1	62494579	C	T	0.0893207	0.0188147	0.733272	2.09912e-06	22.5314
Phosphatidylcholine (16:0_20:3)	rs141883259	5	120061007	G	A	0.379693	0.0830362	0.0102326	4.89285e-06	20.903
Phosphatidylcholine (16:0_20:3)	rs10102672	8	39183266	G	C	0.0864893	0.0183785	0.292518	2.5716e-06	22.1403
Phosphatidylcholine (16:0_20:3)	rs1410901	10	90245408	T	C	0.0792456	0.0170117	0.504904	3.2424e-06	21.6937
Phosphatidylcholine (16:0_20:3)	rs968567	11	61828092	T	C	0.256722	0.0263823	0.113005	3.04743e-22	94.6629
Phosphatidylcholine (16:0_20:3)	rs138705401	12	43610337	T	C	0.182684	0.0397879	0.0471019	4.47532e-06	21.0755
Phosphatidylcholine (16:0_20:3)	rs7173306	15	92337647	C	T	-0.0838833	0.0181305	0.673993	3.77929e-06	21.3998
Phosphatidylcholine (16:0_20:3)	rs150057262	19	19210016	G	C	-0.199959	0.0386695	0.0521856	2.38966e-07	26.7315
Phosphatidylcholine (16:0_20:4)	rs116643980	1	4847659	T	G	0.16746	0.0366042	0.0555543	4.84136e-06	20.9237
Phosphatidylcholine (16:0_20:4)	rs3820438	1	201955621	C	G	0.0890593	0.0182903	0.290801	1.14527e-06	23.7026
Phosphatidylcholine (16:0_20:4)	rs1251003	8	8854096	A	T	-0.143925	0.0296463	0.0898883	1.23025e-06	23.5619
Phosphatidylcholine (16:0_20:4)	rs4756323	11	36469520	T	C	-0.0775758	0.0166472	0.455803	3.2167e-06	21.7095
Phosphatidylcholine (16:0_20:4)	rs7934157	11	61187860	A	G	0.225154	0.032971	0.0706336	9.22201e-12	46.6202
Phosphatidylcholine (16:0_20:4)	rs3741252	11	61744026	T	C	0.210427	0.0245327	0.133653	1.16948e-17	73.5514
Phosphatidylcholine (16:0_20:4)	rs174541	11	61798436	C	T	-0.554482	0.0155347	0.436474	1e-200	1273.64
Phosphatidylcholine (16:0_20:4)	rs12226389	11	62056158	C	T	-0.167653	0.0222753	0.172818	5.82365e-14	56.631
Phosphatidylcholine (16:0_20:4)	rs4382917	11	62454004	A	G	0.119084	0.0197316	0.255777	1.65791e-09	36.4134
Phosphatidylcholine (16:0_20:4)	rs499974	11	75743976	A	C	-0.102702	0.0198192	0.232313	2.25761e-07	26.8451
Phosphatidylcholine (16:0_20:4)	rs147549994	16	1939264	T	G	0.246269	0.0452755	0.035936	5.51286e-08	29.5782
Phosphatidylcholine (16:0_20:4)	rs141391095	17	10763022	G	A	-0.28091	0.0597032	0.0208715	2.58145e-06	22.1319
Phosphatidylcholine (16:0_20:4)	rs187429064	19	19269704	G	A	-0.226182	0.0376869	0.0535314	2.04418e-09	36.0093
Phosphatidylcholine (16:0_20:5)	rs34822092	2	52123601	A	T	-0.283216	0.0563876	0.0225232	5.21426e-07	25.2201
Phosphatidylcholine (16:0_20:5)	rs59839417	3	39249420	A	G	-0.0991331	0.0208492	0.205699	2.02308e-06	22.6015
Phosphatidylcholine (16:0_20:5)	rs113917790	6	21142482	T	C	0.350023	0.0743456	0.0132488	2.5458e-06	22.1596
Phosphatidylcholine (16:0_20:5)	rs7780677	7	132693734	A	C	-0.0861957	0.0170406	0.409033	4.33169e-07	25.5788
Phosphatidylcholine (16:0_20:5)	rs7947954	11	42657198	C	T	0.107838	0.0230016	0.154687	2.80466e-06	21.9739
Phosphatidylcholine (16:0_20:5)	rs174527	11	61770929	C	G	-0.101211	0.0170739	0.44432	3.21183e-09	35.1292
Phosphatidylcholine (16:0_20:5)	rs102274	11	61790354	C	T	-0.372594	0.0165009	0.408673	4.34003e-109	509.724
Phosphatidylcholine (16:0_20:5)	rs74754540	11	61948885	A	G	-0.188951	0.0388569	0.0491712	1.1805e-06	23.6396
Phosphatidylcholine (16:0_20:5)	rs113394924	11	62314821	G	T	0.140717	0.0297431	0.0873313	2.2767e-06	22.3769
Phosphatidylcholine (16:0_20:5)	rs3018617	11	62435462	G	A	-0.0934777	0.0188348	0.301508	7.08294e-07	24.6248
Phosphatidylcholine (16:0_20:5)	rs28569162	11	87975724	G	A	0.11531	0.0251662	0.131263	4.68438e-06	20.9883
Phosphatidylcholine (16:0_20:5)	rs2041149	12	101716327	G	A	-0.0787484	0.016776	0.477283	2.72526e-06	22.0285
Phosphatidylcholine (16:0_20:5)	rs62025936	16	10434179	G	A	0.120588	0.0227471	0.164905	1.18341e-07	28.0954
Phosphatidylcholine (16:0_22:4)	rs6713301	2	30362772	T	C	0.421164	0.0868236	0.0100183	1.25457e-06	23.5234
Phosphatidylcholine (16:0_22:4)	rs61008604	2	101652331	T	G	-0.116042	0.0198473	0.248766	5.23667e-09	34.1744
Phosphatidylcholine (16:0_22:4)	rs4856561	3	85098584	A	C	0.211794	0.0402392	0.0467112	1.45561e-07	27.6951
Phosphatidylcholine (16:0_22:4)	rs4686798	3	186727647	T	C	-0.0859462	0.0175296	0.357753	9.64805e-07	24.0316
Phosphatidylcholine (16:0_22:4)	rs4693564	4	83110085	C	A	0.115235	0.0234575	0.83083	9.18682e-07	24.1256
Phosphatidylcholine (16:0_22:4)	rs115448758	4	136353788	C	T	0.200479	0.0403944	0.049232	7.10792e-07	24.6246
Phosphatidylcholine (16:0_22:4)	rs35040911	5	83594473	T	C	-0.111975	0.0231463	0.161378	1.34078e-06	23.3966
Phosphatidylcholine (16:0_22:4)	rs1393144	5	126004183	A	C	-0.10381	0.0224926	0.172462	3.99387e-06	21.2948
Phosphatidylcholine (16:0_22:4)	rs12528390	6	148952703	A	G	0.18176	0.0374262	0.0556979	1.21867e-06	23.5786
Phosphatidylcholine (16:0_22:4)	rs2730612	7	43872241	G	T	0.0815017	0.0174187	0.595698	2.93533e-06	21.8865
Phosphatidylcholine (16:0_22:4)	rs7007401	8	84225835	C	T	-0.0885966	0.0189382	0.282222	2.94612e-06	21.8791
Phosphatidylcholine (16:0_22:4)	rs140028072	9	6890384	T	C	-0.217304	0.0474079	0.0343523	4.64669e-06	21.0043
Phosphatidylcholine (16:0_22:4)	rs1360225	9	23713150	C	T	0.102262	0.0213252	0.202246	1.65647e-06	22.9888
Phosphatidylcholine (16:0_22:4)	rs2236514	9	136677616	G	C	-0.0919757	0.0181342	0.647094	4.03772e-07	25.7172
Phosphatidylcholine (16:0_22:4)	rs3741252	11	61744026	T	C	0.120583	0.0250589	0.133653	1.52512e-06	23.1484
Phosphatidylcholine (16:0_22:4)	rs174551	11	61806212	C	T	-0.289752	0.0170948	0.406164	3.66567e-63	287.209
Phosphatidylcholine (16:0_22:4)	rs570929	11	88318708	C	G	-0.0786657	0.0170413	0.548187	3.97668e-06	21.3029
Phosphatidylcholine (16:0_22:4)	rs192523409	12	107709655	C	T	0.276849	0.0557175	0.0249371	6.89203e-07	24.6818
Phosphatidylcholine (16:0_22:4)	rs77730345	16	2352549	A	G	0.212688	0.0451581	0.0385651	2.52559e-06	22.1763
Phosphatidylcholine (16:0_22:5)	rs147057045	1	34932549	T	C	-0.340943	0.0725172	0.0153497	2.62904e-06	22.0984
Phosphatidylcholine (16:0_22:5)	rs62142428	2	35106778	A	C	0.236216	0.0493993	0.031103	1.77193e-06	22.8589
Phosphatidylcholine (16:0_22:5)	rs2613167	4	30161140	T	G	0.080838	0.0176677	0.373104	4.83066e-06	20.9291
Phosphatidylcholine (16:0_22:5)	rs9918362	6	10999417	C	T	0.084561	0.0168202	0.458079	5.089e-07	25.2672
Phosphatidylcholine (16:0_22:5)	rs3096698	6	32139362	C	T	-0.0835997	0.0173056	0.631001	1.38797e-06	23.33
Phosphatidylcholine (16:0_22:5)	rs73019765	6	160908659	C	T	0.11206	0.023701	0.142464	2.30811e-06	22.3484
Phosphatidylcholine (16:0_22:5)	rs7805803	7	50185795	A	G	0.0807081	0.0170772	0.401599	2.33033e-06	22.3295
Phosphatidylcholine (16:0_22:5)	rs2236514	9	136677616	G	C	-0.123138	0.0177246	0.647094	4.04291e-12	48.2514
Phosphatidylcholine (16:0_22:5)	rs3019200	11	61481911	A	C	-0.108578	0.0213536	0.803119	3.76801e-07	25.8476
Phosphatidylcholine (16:0_22:5)	rs174527	11	61770929	C	G	-0.112974	0.0170497	0.44432	3.69031e-11	43.8937
Phosphatidylcholine (16:0_22:5)	rs174533	11	61781553	A	G	-0.41301	0.0163459	0.408601	5.07521e-135	638.238
Phosphatidylcholine (16:0_22:5)	rs508049	11	68908029	T	C	-0.16692	0.0286074	0.0979671	5.61621e-09	34.036
Phosphatidylcholine (16:0_22:5)	rs80197029	12	78247210	T	G	0.392084	0.0813877	0.0110072	1.48165e-06	23.2017
Phosphatidylcholine (16:0_22:5)	rs1800574	12	120979061	T	C	0.208457	0.0396592	0.0457285	1.5119e-07	27.62
Phosphatidylcholine (16:0_22:5)	rs61653779	16	20568904	C	T	0.275942	0.0602292	0.0200537	4.68947e-06	20.9846
Phosphatidylcholine (16:0_22:5)	rs146509239	18	54253269	C	G	0.316441	0.0672762	0.0160997	2.60176e-06	22.1178
Phosphatidylcholine (16:0_22:5)	rs62229686	21	43971391	T	C	-0.246348	0.0419645	0.0391116	4.53838e-09	34.4519
Phosphatidylcholine (16:0_22:6)	rs57634784	2	158238814	T	C	-0.0873597	0.0175855	0.330952	6.92569e-07	24.6713
Phosphatidylcholine (16:0_22:6)	rs3775850	4	119529863	A	G	-0.095713	0.0207689	0.204242	4.12409e-06	21.2321
Phosphatidylcholine (16:0_22:6)	rs10498720	6	24353208	C	A	0.261962	0.0503467	0.0294103	2.01121e-07	27.0653
Phosphatidylcholine (16:0_22:6)	rs2075083	7	17680332	T	G	0.0810713	0.0167994	0.581063	1.42153e-06	23.2823
Phosphatidylcholine (16:0_22:6)	rs117398583	10	125205699	A	G	-0.242768	0.0509021	0.0316929	1.88293e-06	22.74
Phosphatidylcholine (16:0_22:6)	rs61900787	11	42654689	C	T	0.0785995	0.0168943	0.414617	3.3372e-06	21.639
Phosphatidylcholine (16:0_22:6)	rs174544	11	61800281	A	C	-0.126716	0.0172553	0.379757	2.30441e-13	53.9134
Phosphatidylcholine (16:0_22:6)	rs964184	11	116778201	C	G	-0.122296	0.0231941	0.848991	1.38211e-07	27.7938
Phosphatidylcholine (16:0_22:6)	rs4937784	11	133501713	T	C	-0.119375	0.0248294	0.135939	1.55526e-06	23.1086
Phosphatidylcholine (16:0_22:6)	rs10150075	14	72571809	T	C	-0.191189	0.0382426	0.0530446	5.88361e-07	24.9868
Phosphatidylcholine (16:0_22:6)	rs79508872	14	78360286	A	C	-0.275754	0.0598458	0.020161	4.13556e-06	21.2254
Phosphatidylcholine (16:0_22:6)	rs117061362	15	101196347	T	G	0.214587	0.0410865	0.044898	1.8104e-07	27.2701
Phosphatidylcholine (16:1_18:0)	rs2609122	2	6080522	C	G	-0.274952	0.0571785	0.0239924	1.5507e-06	23.1161
Phosphatidylcholine (16:1_18:0)	rs1533362	4	17072136	A	C	0.113809	0.0246276	0.145478	3.88639e-06	21.3489
Phosphatidylcholine (16:1_18:0)	rs76712623	4	131189906	A	G	-0.416364	0.0837677	0.0108733	6.83833e-07	24.6979
Phosphatidylcholine (16:1_18:0)	rs28807772	5	165822116	G	A	0.101351	0.0217821	0.201768	3.33376e-06	21.6433
Phosphatidylcholine (16:1_18:0)	rs174559	11	61814184	A	G	0.0951806	0.0189728	0.313964	5.39141e-07	25.1594
Phosphatidylcholine (16:1_18:0)	rs77007318	16	59856268	C	G	-0.278941	0.0545155	0.0289285	3.19365e-07	26.1729
Phosphatidylcholine (16:1_18:0)	rs9934078	16	78478626	C	A	-0.0952731	0.0199087	0.270836	1.74138e-06	22.894
Phosphatidylcholine (16:1_18:0)	rs76447935	19	58583007	T	C	0.306866	0.0609657	0.0229771	4.94211e-07	25.3276
Phosphatidylcholine (16:1_18:0)	rs2379129	20	62310086	A	C	-0.0866742	0.0179675	0.399474	1.43893e-06	23.2633
Phosphatidylcholine (16:1_18:0)	rs117402498	21	14678032	T	C	0.198573	0.0413331	0.0469645	1.58806e-06	23.0734
Phosphatidylcholine (16:1_18:1)	rs5865	2	97756543	T	C	0.0872926	0.0183996	0.711502	2.13119e-06	22.5018
Phosphatidylcholine (16:1_18:1)	rs13402814	2	137186441	T	A	0.168743	0.0352075	0.0597335	1.67604e-06	22.9647
Phosphatidylcholine (16:1_18:1)	rs56316064	3	187394534	G	T	-0.0902007	0.0187729	0.291901	1.57886e-06	23.08
Phosphatidylcholine (16:1_18:1)	rs113366516	6	138148100	T	G	0.310847	0.066144	0.0170391	2.65387e-06	22.0796
Phosphatidylcholine (16:1_18:1)	rs145551604	7	107240375	T	C	0.154651	0.0325281	0.0732593	2.02797e-06	22.5978
Phosphatidylcholine (16:1_18:1)	rs72834725	10	62688203	T	C	0.196358	0.0419606	0.0425995	2.92461e-06	21.8924
Phosphatidylcholine (16:1_18:1)	rs11189347	10	81316583	A	G	-0.11648	0.0247508	0.132737	2.57028e-06	22.1413
Phosphatidylcholine (16:1_18:1)	rs603424	10	100315722	A	G	-0.176374	0.0259753	0.121331	1.20816e-11	46.0921
Phosphatidylcholine (16:1_18:1)	rs4447106	10	100600003	A	G	0.128001	0.024219	0.14104	1.29081e-07	27.925
Phosphatidylcholine (16:1_18:1)	rs174560	11	61814292	C	T	0.175659	0.017182	0.382915	2.28142e-24	104.489
Phosphatidylcholine (16:1_18:1)	rs116997061	12	19869115	T	C	-0.168286	0.0360019	0.0618727	3.00047e-06	21.8436
Phosphatidylcholine (16:1_18:1)	rs1532085	15	58391167	G	A	-0.0925549	0.0168091	0.573441	3.78957e-08	30.3102
Phosphatidylcholine (16:1_18:1)	rs8033940	15	58432643	A	G	0.0938371	0.0180374	0.336674	2.02043e-07	27.057
Phosphatidylcholine (16:1_18:1)	rs56156922	16	56953457	C	T	0.100858	0.0185877	0.278673	5.94576e-08	29.4339
Phosphatidylcholine (16:1_18:1)	rs146934967	18	15033501	T	C	0.41533	0.0737284	0.0130791	1.83353e-08	31.7246
Phosphatidylcholine (16:1_18:1)	rs8100204	19	19282905	A	G	-0.113813	0.0224576	0.170713	4.1183e-07	25.6765
Phosphatidylcholine (16:1_18:2)	rs9839380	3	26850125	G	A	0.0960439	0.0177407	0.334818	6.36906e-08	29.3006
Phosphatidylcholine (16:1_18:2)	rs13150924	4	169277659	A	G	-0.120642	0.0249624	0.130232	1.37321e-06	23.3509
Phosphatidylcholine (16:1_18:2)	rs6876235	5	86303978	C	T	0.131068	0.0283608	0.904944	3.87653e-06	21.3518
Phosphatidylcholine (16:1_18:2)	rs9480322	6	156383631	C	T	-0.219767	0.0445259	0.03717	8.15975e-07	24.3544
Phosphatidylcholine (16:1_18:2)	rs7783799	7	6533456	G	T	0.0860349	0.0183014	0.307726	2.63413e-06	22.0932
Phosphatidylcholine (16:1_18:2)	rs603424	10	100315722	A	G	-0.161319	0.0259236	0.121331	5.15029e-10	38.7132
Phosphatidylcholine (16:1_18:2)	rs174527	11	61770929	C	G	0.118335	0.017049	0.44432	4.22671e-12	48.1623
Phosphatidylcholine (16:1_18:2)	rs174574	11	61832870	C	A	-0.365719	0.0164961	0.590933	2.11189e-105	491.373
Phosphatidylcholine (16:1_18:2)	rs7936002	11	62451557	G	A	-0.115471	0.0196301	0.257197	4.22216e-09	34.5923
Phosphatidylcholine (16:1_18:2)	rs10890773	11	107889276	A	G	-0.109095	0.023841	0.860325	4.81675e-06	20.9334
Phosphatidylcholine (16:1_18:2)	rs1532085	15	58391167	G	A	-0.0972163	0.0167684	0.573441	7.02372e-09	33.6027
Phosphatidylcholine (16:1_18:2)	rs1800588	15	58431476	T	C	0.115653	0.0193118	0.258046	2.21423e-09	35.8548
Phosphatidylcholine (16:1_18:2)	rs4122352	16	15080714	A	G	-0.0878371	0.0184474	0.281076	1.95736e-06	22.6655
Phosphatidylcholine (16:1_18:2)	rs56156922	16	56953457	C	T	0.113979	0.0185424	0.278673	8.29911e-10	37.7743
Phosphatidylcholine (16:1_18:2)	rs216958	16	60201094	G	A	-0.0794976	0.0173141	0.616837	4.47169e-06	21.0759
Phosphatidylcholine (16:1_18:2)	rs571968630	18	20932590	C	G	0.493926	0.0791772	0.0113885	4.66937e-10	38.9047
Phosphatidylcholine (16:1_18:2)	rs62104079	18	71672897	G	C	0.103927	0.0200825	0.232084	2.337e-07	26.7732
Phosphatidylcholine (16:1_18:2)	rs150057262	19	19210016	G	C	-0.196637	0.038592	0.0521856	3.56562e-07	25.9546
Phosphatidylcholine (16:1_20:4)	rs10737488	1	161649573	C	G	0.163424	0.0348457	0.0854391	2.79605e-06	21.9876
Phosphatidylcholine (16:1_20:4)	rs77242729	1	163868784	G	A	-0.306304	0.0617769	0.0254786	7.31569e-07	24.5752
Phosphatidylcholine (16:1_20:4)	rs6545883	2	61545122	G	A	0.0952813	0.019579	0.619628	1.16604e-06	23.6744
Phosphatidylcholine (16:1_20:4)	rs56246023	3	159995286	T	G	0.137223	0.0275605	0.138083	6.57658e-07	24.7813
Phosphatidylcholine (16:1_20:4)	rs56317095	7	150431359	A	G	0.269207	0.0560764	0.0311233	1.62021e-06	23.0386
Phosphatidylcholine (16:1_20:4)	rs174527	11	61770929	C	G	-0.125269	0.0193727	0.44432	1.09308e-10	41.7975
Phosphatidylcholine (16:1_20:4)	rs174535	11	61783884	C	T	-0.327652	0.019152	0.409133	5.3348e-64	292.578
Phosphatidylcholine (16:1_20:4)	rs695110	11	75745536	C	T	-0.108705	0.0224604	0.240793	1.33436e-06	23.4157
Phosphatidylcholine (16:1_20:4)	rs10848122	12	130508437	C	G	-0.10993	0.0233401	0.777593	2.53609e-06	22.1754
Phosphatidylcholine (16:1_20:4)	rs11650558	17	21397913	T	C	0.0919402	0.019085	0.536775	1.4908e-06	23.1991
Phosphatidylcholine (16:1_20:4)	rs11659363	18	22904677	G	T	0.103932	0.0220889	0.242311	2.59634e-06	22.1307
Phosphatidylcholine (16:1_20:4)	rs8100204	19	19282905	A	G	-0.125729	0.0256614	0.170713	9.86769e-07	23.9968
Phosphatidylcholine (16:1_20:4)	rs192436652	19	54449569	T	C	0.203033	0.0432912	0.0526219	2.79598e-06	21.9876
Phosphatidylcholine (17:0_18:1)	rs77534789	4	130689035	A	C	-0.207634	0.0450535	0.0376141	4.12218e-06	21.2333
Phosphatidylcholine (17:0_18:1)	rs1589566	4	170204429	A	G	0.0802171	0.0168906	0.436303	2.0803e-06	22.5487
Phosphatidylcholine (17:0_18:1)	rs1106933	6	166616136	G	A	0.12484	0.0244672	0.136205	3.43736e-07	26.0265
Phosphatidylcholine (17:0_18:1)	rs2126263	8	9324101	A	G	0.12286	0.0235883	0.849792	1.95475e-07	27.121
Phosphatidylcholine (17:0_18:1)	rs78308012	9	137586795	G	T	0.153183	0.0288304	0.103193	1.10908e-07	28.2226
Phosphatidylcholine (17:0_18:1)	rs143506888	12	14115139	T	A	0.296468	0.064334	0.0184306	4.12847e-06	21.2301
Phosphatidylcholine (17:0_18:1)	rs7350789	15	58387469	A	G	0.112631	0.0170708	0.39282	4.4633e-11	43.5196
Phosphatidylcholine (17:0_18:1)	rs17231506	16	56960616	T	C	0.0935413	0.0187023	0.27829	5.82285e-07	25.0089
Phosphatidylcholine (17:0_18:1)	rs141245990	18	44024688	T	C	-0.247445	0.0535981	0.0259528	3.96822e-06	21.3077
Phosphatidylcholine (17:0_18:1)	rs2003890	20	61233003	G	A	-0.0929587	0.0202671	0.22329	4.57368e-06	21.0317
Phosphatidylcholine (17:0_18:2)	rs1168104	1	62662654	G	A	0.0861307	0.0188479	0.737655	4.96106e-06	20.877
Phosphatidylcholine (17:0_18:2)	rs72747028	1	211733797	C	T	-0.150972	0.0324115	0.0726778	3.24867e-06	21.6907
Phosphatidylcholine (17:0_18:2)	rs57518551	2	42156698	C	T	-0.125236	0.0246342	0.131597	3.78946e-07	25.8381
Phosphatidylcholine (17:0_18:2)	rs192537901	4	113463133	C	T	-0.257169	0.052724	0.0259671	1.09556e-06	23.7848
Phosphatidylcholine (17:0_18:2)	rs7437408	4	149246245	G	A	0.0770792	0.0167986	0.477932	4.53626e-06	21.0478
Phosphatidylcholine (17:0_18:2)	rs115686032	5	40282763	T	C	-0.19914	0.0428365	0.039223	3.39497e-06	21.6057
Phosphatidylcholine (17:0_18:2)	rs73058910	7	14912136	C	T	0.168904	0.0365155	0.0633156	3.79986e-06	21.3897
Phosphatidylcholine (17:0_18:2)	rs34489224	7	100927939	G	C	0.088298	0.019079	0.265914	3.75085e-06	21.4126
Phosphatidylcholine (17:0_18:2)	rs4840981	8	8532922	G	C	0.338788	0.0734569	0.987017	4.0526e-06	21.2652
Phosphatidylcholine (17:0_18:2)	rs2126260	8	9327571	C	T	0.0913122	0.0190722	0.748849	1.71933e-06	22.9158
Phosphatidylcholine (17:0_18:2)	rs12548274	8	133696200	G	A	0.103929	0.0221068	0.170448	2.63375e-06	22.0953
Phosphatidylcholine (17:0_18:2)	rs174566	11	61824890	G	A	0.258705	0.0167835	0.408433	9.03287e-53	237.533
Phosphatidylcholine (17:0_18:2)	rs964184	11	116778201	C	G	-0.154483	0.023164	0.848991	2.76116e-11	44.4645
Phosphatidylcholine (17:0_18:2)	rs422137	15	58416983	A	G	0.0853888	0.016775	0.492559	3.66439e-07	25.9033
Phosphatidylcholine (17:0_18:2)	rs1800588	15	58431476	T	C	0.114618	0.0193524	0.258046	3.31001e-09	35.0683
Phosphatidylcholine (17:0_18:2)	rs17231506	16	56960616	T	C	0.096675	0.0185388	0.27829	1.89024e-07	27.1859
Phosphatidylcholine (17:0_18:2)	rs78592970	19	44938026	T	G	-0.12831	0.0255392	0.127465	5.17945e-07	25.234
Phosphatidylcholine (17:0_20:4)	rs116643980	1	4847659	T	G	0.169069	0.036888	0.0555543	4.65022e-06	21.0008
Phosphatidylcholine (17:0_20:4)	rs143309746	1	27599934	G	A	0.270192	0.0591168	0.0225309	4.94388e-06	20.8834
Phosphatidylcholine (17:0_20:4)	rs1168041	1	62494579	C	T	0.0884271	0.0188447	0.733272	2.75033e-06	22.0125
Phosphatidylcholine (17:0_20:4)	rs3110971	5	38490169	G	A	0.0987666	0.0206593	0.207948	1.77895e-06	22.849
Phosphatidylcholine (17:0_20:4)	rs1050152	5	132340627	T	C	0.0843898	0.0179057	0.323419	2.48545e-06	22.2062
Phosphatidylcholine (17:0_20:4)	rs142082962	6	158517411	A	C	-0.144243	0.0310553	0.0779084	3.46363e-06	21.5673
Phosphatidylcholine (17:0_20:4)	rs73161879	7	152050140	A	G	-0.10307	0.0222736	0.181214	3.76725e-06	21.4073
Phosphatidylcholine (17:0_20:4)	rs143060591	8	85171256	T	C	-0.149915	0.0323781	0.0743291	3.71819e-06	21.4321
Phosphatidylcholine (17:0_20:4)	rs575960806	8	114520741	A	G	-0.351473	0.0732863	0.0137643	1.64773e-06	22.9941
Phosphatidylcholine (17:0_20:4)	rs585002	9	15293515	C	T	0.114574	0.0242442	0.861965	2.33433e-06	22.3272
Phosphatidylcholine (17:0_20:4)	rs117580248	9	137477951	A	G	0.130757	0.0278784	0.110407	2.77621e-06	21.9924
Phosphatidylcholine (17:0_20:4)	rs3741252	11	61744026	T	C	0.206133	0.024645	0.133653	7.19541e-17	69.9383
Phosphatidylcholine (17:0_20:4)	rs174528	11	61776027	C	T	-0.534586	0.0159324	0.41439	1e-200	1125.51
Phosphatidylcholine (17:0_20:4)	rs58983615	11	62053609	T	A	-0.328615	0.0592036	0.0208302	2.94598e-08	30.8004
Phosphatidylcholine (17:0_20:4)	rs12417747	11	62060922	A	G	-0.145567	0.0266031	0.114819	4.60313e-08	29.9322
Phosphatidylcholine (17:0_20:4)	rs7945579	11	63618106	G	A	-0.0929259	0.0179834	0.327714	2.43975e-07	26.6936
Phosphatidylcholine (17:0_20:4)	rs600518	11	75744328	T	A	-0.113042	0.0199103	0.2323	1.42316e-08	32.2257
Phosphatidylcholine (17:0_20:4)	rs74452899	12	88630462	C	T	-0.445712	0.0883441	0.010577	4.63858e-07	25.4467
Phosphatidylcholine (17:0_20:4)	rs2398428	12	128751021	G	A	-0.0968111	0.0196872	0.262839	8.95809e-07	24.1746
Phosphatidylcholine (17:0_20:4)	rs12429208	13	37767109	T	C	0.0881571	0.0190507	0.273894	3.76034e-06	21.4077
Phosphatidylcholine (17:0_20:4)	rs12928399	16	14611144	C	G	-0.0856316	0.0175453	0.36124	1.08101e-06	23.8136
Phosphatidylcholine (17:0_20:4)	rs635196	18	44179195	C	T	0.0999107	0.0216286	0.18429	3.9137e-06	21.3327
Phosphatidylcholine (17:0_20:4)	rs187429064	19	19269704	G	A	-0.23955	0.0380352	0.0535314	3.18358e-10	39.6551
Phosphatidylcholine (17:0_20:4)	rs6083838	20	25397682	G	A	-0.0775134	0.0168876	0.535632	4.50677e-06	21.0618
Phosphatidylcholine (17:0_20:4)	rs11088781	21	20132472	A	G	0.144579	0.0305572	0.91437	2.27141e-06	22.3801
Phosphatidylcholine (18:0_18:1)	rs2797620	1	94975736	T	C	-0.102314	0.0175877	0.332583	6.23023e-09	33.8323
Phosphatidylcholine (18:0_18:1)	rs34833702	1	218198038	T	C	0.18589	0.0379638	0.0521215	9.96361e-07	23.9691
Phosphatidylcholine (18:0_18:1)	rs612577	1	230188618	C	T	-0.127516	0.0215863	0.179796	3.63397e-09	34.8861
Phosphatidylcholine (18:0_18:1)	rs2183640	1	232142866	A	G	-0.107241	0.0226767	0.161628	2.29602e-06	22.3584
Phosphatidylcholine (18:0_18:1)	rs535686	3	155568069	C	T	-0.221494	0.0479939	0.0335591	3.99516e-06	21.2927
Phosphatidylcholine (18:0_18:1)	rs4629629	5	86296114	T	C	0.0938965	0.0196656	0.764985	1.83443e-06	22.791
Phosphatidylcholine (18:0_18:1)	rs181751380	7	50773538	A	G	0.227681	0.0470724	0.0337463	1.34483e-06	23.3884
Phosphatidylcholine (18:0_18:1)	rs2169387	8	9323885	G	A	0.107289	0.0234477	0.849991	4.82364e-06	20.9309
Phosphatidylcholine (18:0_18:1)	rs11197775	10	116636627	C	T	0.0767146	0.0167215	0.531683	4.55137e-06	21.0419
Phosphatidylcholine (18:0_18:1)	rs117207178	12	34480655	T	C	0.138016	0.0285669	0.0971648	1.38308e-06	23.3352
Phosphatidylcholine (18:0_18:1)	rs73215839	12	92131416	T	C	0.240743	0.047273	0.0334803	3.617e-07	25.9275
Phosphatidylcholine (18:0_18:1)	rs2708081	12	121025485	C	T	-0.0826365	0.0167601	0.490334	8.37514e-07	24.3035
Phosphatidylcholine (18:0_18:1)	rs8034802	15	58432593	A	T	0.0855686	0.0182908	0.310621	2.94497e-06	21.8797
Phosphatidylcholine (18:0_18:1)	rs151331635	16	32012667	T	A	0.302354	0.0640853	0.0206277	2.42523e-06	22.2533
Phosphatidylcholine (18:0_18:1)	rs77191869	16	70566761	C	T	-0.20742	0.0444713	0.0368946	3.15279e-06	21.7481
Phosphatidylcholine (18:0_18:1)	rs7252513	19	1991747	A	G	0.172287	0.0371009	0.0556654	3.47886e-06	21.5583
Phosphatidylcholine (18:0_18:2)	rs10889352	1	62633352	C	T	-0.100853	0.018809	0.262366	8.49031e-08	28.7425
Phosphatidylcholine (18:0_18:2)	rs34396223	1	95232272	T	C	-0.199693	0.0277522	0.0980287	6.83725e-13	51.7618
Phosphatidylcholine (18:0_18:2)	rs55917360	1	211735543	T	C	-0.173361	0.0321078	0.0733784	6.89506e-08	29.1448
Phosphatidylcholine (18:0_18:2)	rs150457719	1	212247960	G	A	-0.218288	0.0456208	0.0344702	1.74347e-06	22.8883
Phosphatidylcholine (18:0_18:2)	rs72840078	2	85365218	G	A	0.124114	0.0270373	0.102059	4.49385e-06	21.0666
Phosphatidylcholine (18:0_18:2)	rs73126869	4	14739231	G	A	0.132984	0.0286355	0.0993301	3.47562e-06	21.561
Phosphatidylcholine (18:0_18:2)	rs9987289	8	9325848	G	A	0.125589	0.023446	0.851774	8.74508e-08	28.6843
Phosphatidylcholine (18:0_18:2)	rs675849	9	15298668	C	T	0.126839	0.0273213	0.898752	3.50088e-06	21.5468
Phosphatidylcholine (18:0_18:2)	rs192934615	9	80727726	C	T	-0.337856	0.0723479	0.0141535	3.07133e-06	21.8017
Phosphatidylcholine (18:0_18:2)	rs174594	11	61852357	A	C	-0.247196	0.0167074	0.5815	8.1305e-49	218.849
Phosphatidylcholine (18:0_18:2)	rs10890773	11	107889276	A	G	-0.108913	0.0238047	0.860325	4.83102e-06	20.9273
Phosphatidylcholine (18:0_18:2)	rs964184	11	116778201	C	G	-0.128344	0.0231464	0.848991	3.04319e-08	30.7371
Phosphatidylcholine (18:0_18:2)	rs1440724	12	62017823	A	G	0.0796225	0.0167976	0.402974	2.1773e-06	22.4624
Phosphatidylcholine (18:0_18:2)	rs422137	15	58416983	A	G	0.0909245	0.0167329	0.492559	5.69725e-08	29.5188
Phosphatidylcholine (18:0_18:2)	rs1800588	15	58431476	T	C	0.135263	0.0192838	0.258046	2.51773e-12	49.1872
Phosphatidylcholine (18:0_18:2)	rs17231506	16	56960616	T	C	0.107352	0.0184986	0.27829	6.776e-09	33.6683
Phosphatidylcholine (18:0_18:2)	rs77008693	17	44755436	A	G	0.111183	0.0239184	0.138776	3.40202e-06	21.6019
Phosphatidylcholine (18:0_18:2)	rs34031934	18	13728480	T	C	-0.0843335	0.017482	0.325537	1.43467e-06	23.2647
Phosphatidylcholine (18:0_18:2)	rs112121830	21	32410680	T	C	-0.163763	0.0350854	0.0639983	3.09902e-06	21.78
Phosphatidylcholine (18:0_18:3)	rs10874911	1	91728966	A	G	-0.0829259	0.0175711	0.394292	2.41383e-06	22.2665
Phosphatidylcholine (18:0_18:3)	rs2797620	1	94975736	T	C	-0.0971052	0.018252	0.332583	1.06854e-07	28.2966
Phosphatidylcholine (18:0_18:3)	rs4846841	1	230166915	G	A	0.091198	0.0197125	0.747162	3.78975e-06	21.3972
Phosphatidylcholine (18:0_18:3)	rs75593273	5	44740041	T	C	0.138231	0.0299198	0.0952286	3.90679e-06	21.3385
Phosphatidylcholine (18:0_18:3)	rs181264690	5	122510180	T	G	-0.0899691	0.019386	0.280962	3.52677e-06	21.5318
Phosphatidylcholine (18:0_18:3)	rs183478874	5	176998593	A	C	-0.295362	0.059331	0.0235046	6.56784e-07	24.7751
Phosphatidylcholine (18:0_18:3)	rs72867166	6	41878684	A	T	0.123891	0.0270882	0.118296	4.87313e-06	20.9117
Phosphatidylcholine (18:0_18:3)	rs73215839	12	92131416	T	C	0.26912	0.0490847	0.0334803	4.3302e-08	30.0518
Phosphatidylcholine (18:0_18:3)	rs7139079	12	120977490	A	G	-0.0805735	0.017354	0.546768	3.49531e-06	21.5504
Phosphatidylcholine (18:0_18:3)	rs4888557	16	76816258	A	T	0.305657	0.0642546	0.0190409	2.00237e-06	22.622
Phosphatidylcholine (18:0_18:3)	rs62122127	19	14102503	A	G	0.289814	0.0632276	0.0210568	4.64636e-06	21.0037
Phosphatidylcholine (18:0_20:2)	rs12513382	4	43912586	T	C	-0.0884086	0.0190839	0.620938	3.67789e-06	21.4538
Phosphatidylcholine (18:0_20:2)	rs335182	5	123115129	A	G	0.120865	0.0257959	0.155071	2.85519e-06	21.9457
Phosphatidylcholine (18:0_20:2)	rs1422819	5	166671878	G	T	-0.0896864	0.018839	0.593244	1.97249e-06	22.6562
Phosphatidylcholine (18:0_20:2)	rs174527	11	61770929	C	G	0.102095	0.0190133	0.44432	8.16734e-08	28.8233
Phosphatidylcholine (18:0_20:2)	rs174547	11	61803311	C	T	0.282264	0.0185855	0.407429	4.049e-51	230.575
Phosphatidylcholine (18:0_20:2)	rs7139079	12	120977490	A	G	-0.0989917	0.0186621	0.546768	1.17133e-07	28.1272
Phosphatidylcholine (18:0_20:2)	rs9671254	14	24946787	A	T	-0.0950614	0.0205663	0.710613	3.87879e-06	21.3573
Phosphatidylcholine (18:0_20:2)	rs34955778	16	15045737	C	T	0.0978859	0.0188062	0.436156	2.00534e-07	27.0824
Phosphatidylcholine (18:0_20:2)	rs8068923	17	54741041	A	G	0.18965	0.0396877	0.939817	1.80699e-06	22.8267
Phosphatidylcholine (18:0_20:3)	rs2797620	1	94975736	T	C	-0.116496	0.017535	0.332583	3.27209e-11	44.1255
Phosphatidylcholine (18:0_20:3)	rs140123208	5	16863519	G	A	-0.203757	0.0438619	0.03828	3.45176e-06	21.5739
Phosphatidylcholine (18:0_20:3)	rs192117305	5	33853083	T	C	-0.197047	0.0428761	0.040918	4.38247e-06	21.1148
Phosphatidylcholine (18:0_20:3)	rs72827678	5	168832803	G	T	0.14265	0.0300782	0.0855746	2.14857e-06	22.4863
Phosphatidylcholine (18:0_20:3)	rs3134937	6	32238762	T	C	-0.0950661	0.0207676	0.200107	4.78041e-06	20.9487
Phosphatidylcholine (18:0_20:3)	rs151178379	9	130575137	A	G	0.289243	0.0613692	0.0194209	2.48306e-06	22.2077
Phosphatidylcholine (18:0_20:3)	rs7943728	11	61779596	A	G	0.236081	0.0265216	0.112286	6.86743e-19	79.2139
Phosphatidylcholine (18:0_20:3)	rs112534228	12	6260820	C	A	0.209601	0.0446883	0.0381435	2.77659e-06	21.9927
Phosphatidylcholine (18:0_20:3)	rs11847009	14	33476504	A	T	-0.110814	0.0223005	0.173829	6.86973e-07	24.6853
Phosphatidylcholine (18:0_20:3)	rs59739041	15	58368884	C	T	0.182909	0.038697	0.0478687	2.32364e-06	22.3354
Phosphatidylcholine (18:0_20:3)	rs56374730	16	15773795	G	T	0.0885417	0.0183593	0.296257	1.44423e-06	23.2521
Phosphatidylcholine (18:0_20:3)	rs11648397	16	78589971	C	G	0.151989	0.0316454	0.0783442	1.59359e-06	23.0612
Phosphatidylcholine (18:0_20:3)	rs4808779	19	18294126	G	A	-0.0883694	0.0176817	0.666389	5.92798e-07	24.9709
Phosphatidylcholine (18:0_20:3)	rs1800961	20	44413724	T	C	-0.184397	0.0372183	0.0524109	7.41155e-07	24.5399
Phosphatidylcholine (18:0_20:3)	rs2379129	20	62310086	A	C	-0.0812593	0.0171348	0.399474	2.15199e-06	22.4837
Phosphatidylcholine (18:0_20:4)	rs2797620	1	94975736	T	C	-0.101178	0.0173831	0.332583	6.10889e-09	33.8686
Phosphatidylcholine (18:0_20:4)	rs938822	3	64950744	C	T	-0.105543	0.0230291	0.146241	4.66386e-06	20.9983
Phosphatidylcholine (18:0_20:4)	rs3097247	5	38491835	C	T	0.0956599	0.0203785	0.207948	2.71928e-06	22.029
Phosphatidylcholine (18:0_20:4)	rs6860806	5	132304843	G	A	0.0792126	0.0168901	0.420281	2.77693e-06	21.9889
Phosphatidylcholine (18:0_20:4)	rs9462860	6	42979275	C	G	0.0762289	0.0166323	0.458006	4.65959e-06	20.9997
Phosphatidylcholine (18:0_20:4)	rs2990536	10	36620136	T	C	-0.0781871	0.016836	0.577574	3.47929e-06	21.5611
Phosphatidylcholine (18:0_20:4)	rs3019558	11	61016803	A	G	-0.0996846	0.0168681	0.421545	3.58056e-09	34.9142
Phosphatidylcholine (18:0_20:4)	rs4963307	11	61686718	G	A	-0.137874	0.0164883	0.489195	7.32703e-17	69.9024
Phosphatidylcholine (18:0_20:4)	rs174561	11	61815236	C	T	-0.670904	0.0154112	0.381331	1e-200	1894.64
Phosphatidylcholine (18:0_20:4)	rs57815521	11	61960675	T	C	-0.378327	0.0519454	0.0274688	3.5964e-13	53.0297
Phosphatidylcholine (18:0_20:4)	rs7933721	11	67063569	G	A	-0.105115	0.0177586	0.342671	3.38032e-09	35.026
Phosphatidylcholine (18:0_20:4)	rs1219539	11	75722099	A	G	-0.0876735	0.0167634	0.492903	1.74135e-07	27.3458
Phosphatidylcholine (18:0_20:4)	rs600518	11	75744328	T	A	-0.101192	0.0198441	0.2323	3.49491e-07	25.9961
Phosphatidylcholine (18:0_20:4)	rs35561534	12	91657130	T	C	0.125664	0.0268074	0.106546	2.80967e-06	21.968
Phosphatidylcholine (18:0_20:4)	rs2070895	15	58431740	A	G	0.0936813	0.0190306	0.266647	8.73334e-07	24.2259
Phosphatidylcholine (18:0_20:4)	rs147549994	16	1939264	T	G	0.255782	0.044991	0.035936	1.35423e-08	32.3123
Phosphatidylcholine (18:0_20:4)	rs223841	16	57423359	G	A	-0.102525	0.0218934	0.171801	2.88545e-06	21.9236
Phosphatidylcholine (18:0_20:4)	rs1477491	18	73092300	G	A	-0.101966	0.0202777	0.789143	5.057e-07	25.2786
Phosphatidylcholine (18:0_20:4)	rs793864	19	7552489	C	G	-0.104117	0.0216253	0.817577	1.4998e-06	23.1738
Phosphatidylcholine (18:0_20:4)	rs187429064	19	19269704	G	A	-0.201939	0.0374936	0.0535314	7.41943e-08	29.0005
Phosphatidylcholine (18:0_20:5)	rs147051683	1	170134570	G	C	0.235305	0.0466541	0.0334504	4.67567e-07	25.4308
Phosphatidylcholine (18:0_20:5)	rs35226034	3	139980152	G	A	-0.202272	0.042981	0.0399378	2.57086e-06	22.141
Phosphatidylcholine (18:0_20:5)	rs71629271	3	176095628	C	T	0.167981	0.0359228	0.0634921	2.97424e-06	21.8604
Phosphatidylcholine (18:0_20:5)	rs2054498	4	37392086	G	A	-0.0781128	0.0166556	0.537843	2.78212e-06	21.9888
Phosphatidylcholine (18:0_20:5)	rs2431163	5	174893516	A	G	0.263778	0.0562692	0.0266504	2.81084e-06	21.9692
Phosphatidylcholine (18:0_20:5)	rs9380073	6	11061917	T	C	0.119196	0.0253633	0.123106	2.65046e-06	22.0795
Phosphatidylcholine (18:0_20:5)	rs7780677	7	132693734	A	C	-0.0806159	0.017116	0.409033	2.52213e-06	22.1776
Phosphatidylcholine (18:0_20:5)	rs3019200	11	61481911	A	C	-0.108226	0.0214697	0.803119	4.74391e-07	25.4032
Phosphatidylcholine (18:0_20:5)	rs174527	11	61770929	C	G	-0.115568	0.0171521	0.44432	1.7294e-11	45.3857
Phosphatidylcholine (18:0_20:5)	rs102275	11	61790331	C	T	-0.419506	0.0164553	0.410377	3.30087e-137	649.745
Phosphatidylcholine (18:0_20:5)	rs7936002	11	62451557	G	A	0.110547	0.019742	0.257197	2.22148e-08	31.3465
Phosphatidylcholine (18:0_20:5)	rs508049	11	68908029	T	C	-0.141112	0.0288698	0.0979671	1.04252e-06	23.8846
Phosphatidylcholine (18:0_20:5)	rs9587408	13	107595697	C	T	0.0919964	0.0201124	0.218684	4.86076e-06	20.9166
Phosphatidylcholine (18:0_20:5)	rs62025936	16	10434179	G	A	0.123448	0.0227916	0.164905	6.27447e-08	29.3289
Phosphatidylcholine (18:0_22:5)	rs2797620	1	94975736	T	C	-0.0857829	0.0180919	0.332583	2.16271e-06	22.4753
Phosphatidylcholine (18:0_22:5)	rs34833702	1	218198038	T	C	0.197071	0.0389961	0.0521215	4.44408e-07	25.5314
Phosphatidylcholine (18:0_22:5)	rs628035	1	230188399	T	G	-0.0971671	0.0206986	0.213535	2.72328e-06	22.0307
Phosphatidylcholine (18:0_22:5)	rs1220131	2	157711265	A	T	0.108182	0.0214051	0.200223	4.43405e-07	25.5357
Phosphatidylcholine (18:0_22:5)	rs115247383	3	148282274	T	C	-0.20269	0.0424515	0.0485701	1.83672e-06	22.7903
Phosphatidylcholine (18:0_22:5)	rs1465411	5	170155391	G	A	0.079001	0.0170591	0.505704	3.70317e-06	21.44
Phosphatidylcholine (18:0_22:5)	rs9918362	6	10999417	C	T	0.0818121	0.0172794	0.458079	2.23681e-06	22.4104
Phosphatidylcholine (18:0_22:5)	rs9374192	6	110673493	C	T	-0.101613	0.0194073	0.271727	1.69118e-07	27.4057
Phosphatidylcholine (18:0_22:5)	rs183410044	7	54771130	C	T	-0.329201	0.0690524	0.0159435	1.90209e-06	22.7215
Phosphatidylcholine (18:0_22:5)	rs4240624	8	9326721	A	G	0.120711	0.0240274	0.851776	5.18752e-07	25.232
Phosphatidylcholine (18:0_22:5)	rs113847854	8	69019004	T	C	0.231382	0.0493868	0.0302758	2.85006e-06	21.9437
Phosphatidylcholine (18:0_22:5)	rs2236514	9	136677616	G	C	-0.0885172	0.0182625	0.647094	1.28025e-06	23.4859
Phosphatidylcholine (18:0_22:5)	rs174527	11	61770929	C	G	-0.100292	0.017517	0.44432	1.07461e-08	32.7707
Phosphatidylcholine (18:0_22:5)	rs102275	11	61790331	C	T	-0.285172	0.0171351	0.410377	5.38047e-61	276.894
Phosphatidylcholine (18:0_22:5)	rs7968201	12	93538379	T	G	0.0999887	0.0210104	0.215059	1.98394e-06	22.6415
Phosphatidylcholine (18:0_22:5)	rs1169289	12	120978819	G	C	0.107706	0.0171666	0.470007	3.72785e-10	39.3535
Phosphatidylcholine (18:0_22:5)	rs8068517	17	18192664	A	G	-0.104713	0.0218788	0.813964	1.73524e-06	22.8995
Phosphatidylcholine (18:0_22:6)	rs7542307	1	222093891	T	C	0.0844564	0.0177394	0.347003	1.96372e-06	22.6602
Phosphatidylcholine (18:0_22:6)	rs2619330	3	124802671	T	G	0.125986	0.0270503	0.111661	3.25837e-06	21.6858
Phosphatidylcholine (18:0_22:6)	rs2067613	3	176189554	C	T	-0.0895605	0.018682	0.706892	1.66813e-06	22.9754
Phosphatidylcholine (18:0_22:6)	rs139606388	5	134851174	T	C	-0.24407	0.0499228	0.0291319	1.0354e-06	23.895
Phosphatidylcholine (18:0_22:6)	rs4987173	6	42963486	A	G	0.102216	0.0172817	0.393394	3.47552e-09	34.9736
Phosphatidylcholine (18:0_22:6)	rs11792256	9	874977	G	T	-0.132598	0.0277047	0.103047	1.73328e-06	22.9004
Phosphatidylcholine (18:0_22:6)	rs61900787	11	42654689	C	T	0.0786755	0.0171113	0.414617	4.34e-06	21.1344
Phosphatidylcholine (18:0_22:6)	rs174530	11	61779120	G	A	-0.167131	0.017116	0.414119	2.20818e-22	95.3203
Phosphatidylcholine (18:0_22:6)	rs143578075	12	46987694	A	G	-0.177456	0.0384184	0.049905	3.92233e-06	21.3294
Phosphatidylcholine (18:0_22:6)	rs7974440	12	59019021	A	G	-0.116279	0.024707	0.137326	2.56861e-06	22.1431
Phosphatidylcholine (18:0_22:6)	rs10150075	14	72571809	T	C	-0.186342	0.0387578	0.0530446	1.55637e-06	23.1089
Phosphatidylcholine (18:0_22:6)	rs72827432	17	18166314	T	G	0.111439	0.0218276	0.180542	3.38438e-07	26.0578
Phosphatidylcholine (18:1_18:1)	rs10889352	1	62633352	C	T	-0.112327	0.0188425	0.262366	2.6115e-09	35.528
Phosphatidylcholine (18:1_18:1)	rs41391244	1	111314654	C	T	-0.0929218	0.0200901	0.219828	3.80475e-06	21.387
Phosphatidylcholine (18:1_18:1)	rs10779836	1	230167404	T	C	0.0919518	0.0199508	0.77689	4.11709e-06	21.2363
Phosphatidylcholine (18:1_18:1)	rs56057593	2	204579749	T	C	-0.227341	0.0494237	0.0315323	4.29814e-06	21.1526
Phosphatidylcholine (18:1_18:1)	rs73241068	4	38036537	T	C	-0.218309	0.0457382	0.0338396	1.85051e-06	22.7753
Phosphatidylcholine (18:1_18:1)	rs144512980	6	18685527	C	T	0.369969	0.0689118	0.0152105	8.16867e-08	28.8153
Phosphatidylcholine (18:1_18:1)	rs2126263	8	9324101	A	G	0.111614	0.023426	0.849792	1.92908e-06	22.6945
Phosphatidylcholine (18:1_18:1)	rs174574	11	61832870	C	A	-0.201919	0.0168937	0.590933	1.27747e-32	142.818
Phosphatidylcholine (18:1_18:1)	rs10145681	14	68688212	G	A	-0.267488	0.0565865	0.976388	2.31929e-06	22.3389
Phosphatidylcholine (18:1_18:1)	rs1532085	15	58391167	G	A	-0.109594	0.0168054	0.573441	7.42457e-11	42.5162
Phosphatidylcholine (18:1_18:1)	rs1077834	15	58431280	C	T	0.0925274	0.0192478	0.266328	1.56089e-06	23.1024
Phosphatidylcholine (18:1_18:1)	rs17231506	16	56960616	T	C	0.10933	0.0185618	0.27829	4.03599e-09	34.6831
Phosphatidylcholine (18:1_18:1)	rs136061	22	46945349	G	C	0.0889544	0.0188504	0.262626	2.41359e-06	22.2624
Phosphatidylcholine (18:1_18:2)	rs10889352	1	62633352	C	T	-0.126365	0.0187579	0.262366	1.74986e-11	45.3695
Phosphatidylcholine (18:1_18:2)	rs9789400	2	57690087	T	C	-0.0886915	0.0188973	0.265333	2.74114e-06	22.0213
Phosphatidylcholine (18:1_18:2)	rs13128807	4	169311729	A	G	-0.100717	0.0210833	0.195586	1.81261e-06	22.8143
Phosphatidylcholine (18:1_18:2)	rs9477697	6	18318242	T	C	-0.239758	0.0514177	0.972368	3.17115e-06	21.737
Phosphatidylcholine (18:1_18:2)	rs147761802	7	5810475	C	G	-0.180937	0.039225	0.0496455	4.043e-06	21.272
Phosphatidylcholine (18:1_18:2)	rs7036554	9	14382621	C	T	0.0906168	0.0175357	0.350278	2.43042e-07	26.6962
Phosphatidylcholine (18:1_18:2)	rs174527	11	61770929	C	G	0.0905821	0.0170518	0.44432	1.11443e-07	28.2113
Phosphatidylcholine (18:1_18:2)	rs174574	11	61832870	C	A	-0.380135	0.0164306	0.590933	2.79245e-114	535.116
Phosphatidylcholine (18:1_18:2)	rs118108980	11	62211023	G	A	-0.0995939	0.0209026	0.196435	1.9268e-06	22.6957
Phosphatidylcholine (18:1_18:2)	rs613808	11	116840252	G	A	-0.0910723	0.0172922	0.618586	1.42824e-07	27.7301
Phosphatidylcholine (18:1_18:2)	rs564216	11	126095437	C	T	-0.16788	0.0365785	0.05498	4.5135e-06	21.0584
Phosphatidylcholine (18:1_18:2)	rs1601935	15	58379566	T	G	-0.105723	0.0170015	0.611241	5.31167e-10	38.6584
Phosphatidylcholine (18:1_18:2)	rs1077835	15	58431227	G	A	0.12469	0.0191496	0.266329	7.938e-11	42.386
Phosphatidylcholine (18:1_18:2)	rs17231506	16	56960616	T	C	0.119523	0.0184798	0.27829	1.05741e-10	41.8203
Phosphatidylcholine (18:1_18:2)	rs948727	18	13715335	G	A	-0.0819227	0.017466	0.325025	2.77811e-06	21.9938
Phosphatidylcholine (18:1_18:2)	rs6023985	20	55260213	C	T	-0.332511	0.0721313	0.0142944	4.09703e-06	21.2443
Phosphatidylcholine (18:1_18:2)	rs2236605	21	37563977	C	G	0.0838757	0.016691	0.432244	5.14151e-07	25.2456
Phosphatidylcholine (18:1_18:3)	rs114797690	1	98597981	T	C	0.284754	0.0622387	0.0234183	4.83903e-06	20.9258
Phosphatidylcholine (18:1_18:3)	rs1116931	3	100870486	A	C	-0.0925391	0.0197301	0.272175	2.77934e-06	21.9915
Phosphatidylcholine (18:1_18:3)	rs144674698	6	97087893	G	C	-0.398647	0.0821066	0.0119641	1.23171e-06	23.5659
Phosphatidylcholine (18:1_18:3)	rs9480321	6	156378387	T	A	-0.204074	0.0408869	0.0497213	6.15516e-07	24.904
Phosphatidylcholine (18:1_18:3)	rs10769099	11	5586584	A	G	0.0883247	0.0188172	0.336806	2.73312e-06	22.0251
Phosphatidylcholine (18:1_18:3)	rs8033940	15	58432643	A	G	0.0905683	0.0191568	0.336674	2.3182e-06	22.3444
Phosphatidylcholine (18:1_20:2)	rs114139553	1	103864588	A	G	-0.373472	0.0814559	0.0138493	4.63167e-06	21.0147
Phosphatidylcholine (18:1_20:2)	rs265114	1	217457286	T	C	0.178123	0.0364694	0.0737184	1.06461e-06	23.847
Phosphatidylcholine (18:1_20:2)	rs80201535	7	10826150	A	G	-0.246539	0.0534979	0.0308439	4.14138e-06	21.23
Phosphatidylcholine (18:1_20:2)	rs6984305	8	9320758	T	A	0.121648	0.0251093	0.837461	1.29872e-06	23.4635
Phosphatidylcholine (18:1_20:2)	rs7041283	9	78442148	C	T	-0.116136	0.0213807	0.245125	5.79444e-08	29.4945
Phosphatidylcholine (18:1_20:2)	rs35195855	11	36094558	T	C	0.129906	0.0278262	0.148357	3.098e-06	21.7872
Phosphatidylcholine (18:1_20:2)	rs174527	11	61770929	C	G	0.0938072	0.0189305	0.44432	7.37459e-07	24.5471
Phosphatidylcholine (18:1_20:2)	rs174580	11	61839170	G	A	0.431366	0.0178977	0.409729	1.49061e-122	580.696
Phosphatidylcholine (18:1_20:2)	rs12417747	11	62060922	A	G	0.18995	0.0289599	0.114819	5.83153e-11	43.0067
Phosphatidylcholine (18:1_20:2)	rs61893829	11	63036470	T	C	-0.157143	0.0340372	0.0811347	3.96324e-06	21.3076
Phosphatidylcholine (18:1_20:2)	rs656095	11	75734293	G	A	-0.130437	0.022171	0.226939	4.24246e-09	34.6005
Phosphatidylcholine (18:1_20:2)	rs10846753	12	124836915	G	T	0.106016	0.0214803	0.234539	8.21132e-07	24.3508
Phosphatidylcholine (18:1_20:2)	rs1800588	15	58431476	T	C	0.112792	0.0214881	0.258046	1.58046e-07	27.5431
Phosphatidylcholine (18:1_20:2)	rs56208677	16	56976320	T	C	0.181803	0.0352747	0.0776737	2.63109e-07	26.5538
Phosphatidylcholine (18:1_20:2)	rs118150981	18	68219549	A	G	-0.306048	0.0666922	0.0192807	4.54396e-06	21.0514
Phosphatidylcholine (18:1_20:2)	rs73292027	20	40441104	G	T	0.151314	0.0303434	0.111851	6.3122e-07	24.8589
Phosphatidylcholine (18:1_20:3)	rs10889335	1	62494430	G	A	-0.0979136	0.018398	0.284726	1.05628e-07	28.3155
Phosphatidylcholine (18:1_20:3)	rs2797620	1	94975736	T	C	-0.0925279	0.0175967	0.332583	1.49487e-07	27.6415
Phosphatidylcholine (18:1_20:3)	rs822798	3	22971838	G	A	0.08479	0.0168448	0.416127	4.92995e-07	25.3301
Phosphatidylcholine (18:1_20:3)	rs6985657	8	59010827	G	A	-0.137364	0.0292828	0.0901021	2.76716e-06	21.9988
Phosphatidylcholine (18:1_20:3)	rs10504795	8	84222419	G	C	-0.0950011	0.019056	0.257608	6.32009e-07	24.8469
Phosphatidylcholine (18:1_20:3)	rs7897746	10	5578436	T	C	0.132942	0.0286141	0.902958	3.4415e-06	21.5796
Phosphatidylcholine (18:1_20:3)	rs61896141	11	61788567	C	A	0.223567	0.0264076	0.113173	3.03518e-17	71.6533
Phosphatidylcholine (18:1_20:3)	rs695110	11	75745536	C	T	-0.0997258	0.0196402	0.240793	3.91551e-07	25.7752
Phosphatidylcholine (18:1_20:3)	rs567173271	11	118970585	A	T	0.262958	0.0517253	0.0273478	3.79091e-07	25.8372
Phosphatidylcholine (18:1_20:3)	rs7139079	12	120977490	A	G	-0.0830459	0.0167807	0.546768	7.6291e-07	24.4847
Phosphatidylcholine (18:1_20:3)	rs17092227	14	95434157	C	T	0.193677	0.0411249	0.0442094	2.52681e-06	22.173
Phosphatidylcholine (18:1_20:3)	rs8033940	15	58432643	A	G	0.0952484	0.0180619	0.336674	1.3776e-07	27.8014
Phosphatidylcholine (18:1_20:3)	rs10423742	19	19117327	A	G	-0.0934552	0.0195173	0.752594	1.71458e-06	22.9217
Phosphatidylcholine (18:1_20:3)	rs150057262	19	19210016	G	C	-0.246729	0.0386414	0.0521856	1.81806e-10	40.7581
Phosphatidylcholine (18:1_20:3)	rs641738	19	54173068	C	T	-0.0922443	0.0170907	0.592842	6.97059e-08	29.1231
Phosphatidylcholine (18:1_20:3)	rs6083838	20	25397682	G	A	-0.079295	0.0168577	0.535632	2.59775e-06	22.1194
Phosphatidylcholine (18:1_20:4)	rs1555289	1	230156752	C	T	0.0947847	0.0195751	0.768322	1.31048e-06	23.4394
Phosphatidylcholine (18:1_20:4)	rs79113397	2	101570369	C	T	0.0995155	0.0201051	0.228567	7.58983e-07	24.4933
Phosphatidylcholine (18:1_20:4)	rs6850591	4	140028398	C	T	-0.0807281	0.0168282	0.541315	1.64001e-06	23.0066
Phosphatidylcholine (18:1_20:4)	rs2943813	11	61490996	C	T	-0.129638	0.0204126	0.782953	2.26383e-10	40.3224
Phosphatidylcholine (18:1_20:4)	rs174527	11	61770929	C	G	-0.160455	0.0169991	0.44432	5.00991e-21	89.0704
Phosphatidylcholine (18:1_20:4)	rs174581	11	61839211	A	G	-0.502158	0.0160064	0.409733	1e-200	983.948
Phosphatidylcholine (18:1_20:4)	rs148731973	11	62458006	T	C	0.146728	0.0285671	0.105456	2.86758e-07	26.3738
Phosphatidylcholine (18:1_20:4)	rs531117	11	75745089	T	C	-0.113887	0.0198453	0.232379	9.95537e-09	32.9239
Phosphatidylcholine (18:1_20:4)	rs75976069	14	79220260	C	T	-0.260712	0.053834	0.0262383	1.30559e-06	23.447
Phosphatidylcholine (18:1_20:4)	rs61978272	14	94523321	T	C	-0.0981277	0.0186254	0.282398	1.41417e-07	27.7492
Phosphatidylcholine (18:1_20:4)	rs1077834	15	58431280	C	T	0.0986416	0.0192062	0.266328	2.88092e-07	26.3704
Phosphatidylcholine (18:1_20:4)	rs147549994	16	1939264	T	G	0.232307	0.0453863	0.035936	3.15693e-07	26.1911
Phosphatidylcholine (18:1_20:4)	rs173539	16	56954132	T	C	0.0848865	0.018448	0.282691	4.26473e-06	21.1669
Phosphatidylcholine (18:1_20:4)	rs144468079	18	52542575	T	C	-0.410172	0.0824954	0.0106378	6.77326e-07	24.7145
Phosphatidylcholine (18:1_20:4)	rs793864	19	7552489	C	G	-0.101981	0.0218026	0.817577	2.95383e-06	21.8726
Phosphatidylcholine (18:1_20:4)	rs187429064	19	19269704	G	A	-0.276291	0.0377293	0.0535314	2.67948e-13	53.6111
Phosphatidylcholine (18:1_20:4)	rs8107974	19	19277691	T	A	-0.190759	0.0343838	0.0624678	2.99632e-08	30.771
Phosphatidylcholine (18:1_20:4)	rs641738	19	54173068	C	T	-0.0851942	0.0170472	0.592842	5.94032e-07	24.9685
Phosphatidylcholine (18:2_18:2)	rs1168127	1	62670407	A	C	0.0917244	0.0188552	0.737281	1.17026e-06	23.6585
Phosphatidylcholine (18:2_18:2)	rs148498852	2	204695970	G	A	0.156781	0.0327513	0.0771865	1.72601e-06	22.9091
Phosphatidylcholine (18:2_18:2)	rs59256568	2	227805415	G	A	-0.296879	0.0628312	0.0196227	2.3431e-06	22.3196
Phosphatidylcholine (18:2_18:2)	rs62238391	3	10450834	T	C	0.0863635	0.017876	0.320135	1.38372e-06	23.3345
Phosphatidylcholine (18:2_18:2)	rs13078306	3	80053426	C	A	-0.0818989	0.0176422	0.328138	3.50558e-06	21.5442
Phosphatidylcholine (18:2_18:2)	rs56158036	3	95414411	A	G	0.295692	0.0637559	0.0174627	3.57995e-06	21.5039
Phosphatidylcholine (18:2_18:2)	rs4271965	4	159948553	G	A	0.079643	0.0167973	0.567217	2.1614e-06	22.4748
Phosphatidylcholine (18:2_18:2)	rs139598970	4	185838932	T	G	0.421877	0.0896049	0.010032	2.54414e-06	22.1609
Phosphatidylcholine (18:2_18:2)	rs7717591	5	52415905	G	A	-0.095992	0.0178967	0.678822	8.4065e-08	28.7609
Phosphatidylcholine (18:2_18:2)	rs7798734	7	91299442	T	G	-0.081769	0.0176579	0.338777	3.70478e-06	21.4377
Phosphatidylcholine (18:2_18:2)	rs35958132	7	120336033	G	A	0.158049	0.0344205	0.0695248	4.46792e-06	21.0779
Phosphatidylcholine (18:2_18:2)	rs174574	11	61832870	C	A	-0.22178	0.0168521	0.590933	4.16328e-39	173.147
Phosphatidylcholine (18:2_18:2)	rs1601935	15	58379566	T	G	-0.0940479	0.0170735	0.611241	3.74541e-08	30.3342
Phosphatidylcholine (18:2_18:2)	rs1077835	15	58431227	G	A	0.114534	0.019222	0.266329	2.6626e-09	35.4936
Phosphatidylcholine (18:2_18:2)	rs173539	16	56954132	T	C	0.0984345	0.0184699	0.282691	1.01409e-07	28.3952
Phosphatidylcholine (18:2_18:2)	rs117675848	20	46799183	A	G	0.320882	0.0654187	0.0175509	9.53745e-07	24.0528
Phosphatidylcholine (18:2_20:1)	rs56128146	3	87312021	T	C	0.0893909	0.0191873	0.422599	3.24744e-06	21.6971
Phosphatidylcholine (18:2_20:1)	rs17484	3	116723503	C	T	0.0911693	0.019686	0.615304	3.71581e-06	21.44
Phosphatidylcholine (18:2_20:1)	rs78098253	4	74104898	A	C	0.265952	0.0564591	0.030279	2.52995e-06	22.181
Phosphatidylcholine (18:2_20:1)	rs62315647	4	85577702	C	T	0.360253	0.0780105	0.0178357	3.95816e-06	21.3183
Phosphatidylcholine (18:2_20:1)	rs9402974	6	138435656	T	A	-0.13104	0.0278288	0.153765	2.55042e-06	22.1647
Phosphatidylcholine (18:2_20:1)	rs200921913	8	128749313	T	C	-0.0967095	0.0198378	0.374208	1.1196e-06	23.7571
Phosphatidylcholine (18:2_20:1)	rs79136768	11	61594967	G	A	0.241259	0.0507567	0.036937	2.05081e-06	22.5851
Phosphatidylcholine (18:2_20:1)	rs182173873	11	61678244	C	A	-0.242209	0.0452746	0.0486918	9.14929e-08	28.6097
Phosphatidylcholine (18:2_20:1)	rs174599	11	61854084	C	G	0.323477	0.0187296	0.419198	3.92202e-65	298.176
Phosphatidylcholine (18:2_20:1)	rs2302263	11	64254349	T	C	0.151053	0.0278538	0.129677	6.09897e-08	29.399
Phosphatidylcholine (18:2_20:1)	rs4147976	17	68929782	T	C	-0.0937445	0.0193342	0.55007	1.2761e-06	23.5008
Phosphatidylcholine (18:2_20:3)	rs11208004	1	62679768	A	G	-0.0924266	0.019804	0.261773	3.1074e-06	21.7749
Phosphatidylcholine (18:2_20:3)	rs10779836	1	230167404	T	C	0.103551	0.020799	0.77689	6.56084e-07	24.7795
Phosphatidylcholine (18:2_20:3)	rs2347672	4	43914879	C	A	-0.0933703	0.0184796	0.674294	4.46404e-07	25.5212
Phosphatidylcholine (18:2_20:3)	rs76833802	7	155488156	T	C	-0.154114	0.0327521	0.0836745	2.58179e-06	22.1347
Phosphatidylcholine (18:2_20:3)	rs174548	11	61803876	G	C	0.209516	0.0178269	0.383631	1.3987e-31	138.087
Phosphatidylcholine (18:2_20:3)	rs695112	11	75745535	T	A	-0.109465	0.0204918	0.240793	9.51091e-08	28.5272
Phosphatidylcholine (18:2_20:3)	rs75719904	12	26133418	G	A	0.209155	0.0441526	0.0434307	2.21136e-06	22.4333
Phosphatidylcholine (18:2_20:3)	rs2096994	18	52821119	A	C	-0.105224	0.020847	0.232442	4.59174e-07	25.469
Phosphatidylcholine (18:2_20:3)	rs150057262	19	19210016	G	C	-0.204129	0.0406036	0.0521856	5.09998e-07	25.2667
Phosphatidylcholine (18:2_20:4)	rs72830074	2	68091692	T	G	-0.181143	0.0390323	0.0513407	3.52922e-06	21.5314
Phosphatidylcholine (18:2_20:4)	rs34689885	3	138128558	T	A	0.0955554	0.0187901	0.279294	3.75906e-07	25.8541
Phosphatidylcholine (18:2_20:4)	rs77985607	4	7394662	A	G	-0.173411	0.0376523	0.0562892	4.18145e-06	21.2054
Phosphatidylcholine (18:2_20:4)	rs2973222	4	37584805	T	C	0.0793326	0.017064	0.505597	3.38991e-06	21.6082
Phosphatidylcholine (18:2_20:4)	rs62482552	7	100924735	A	G	-0.08192	0.0174764	0.608092	2.81379e-06	21.9661
Phosphatidylcholine (18:2_20:4)	rs139923737	7	153908913	T	C	-0.303832	0.0574044	0.0232346	1.24011e-07	28.0062
Phosphatidylcholine (18:2_20:4)	rs76780983	11	43360418	G	T	0.234868	0.0494858	0.0304814	2.11197e-06	22.5197
Phosphatidylcholine (18:2_20:4)	rs102274	11	61790354	C	T	-0.174355	0.0170799	0.408673	2.66156e-24	104.178
Phosphatidylcholine (18:2_20:4)	rs673335	11	75739531	C	T	-0.0974675	0.0196733	0.24549	7.43042e-07	24.5382
Phosphatidylcholine (18:2_20:4)	rs71425785	13	40081407	G	A	-0.133896	0.0263024	0.119914	3.65806e-07	25.9072
Phosphatidylcholine (18:2_20:4)	rs1601935	15	58379566	T	G	-0.0816115	0.0172644	0.611241	2.31788e-06	22.3397
Phosphatidylcholine (18:2_20:4)	rs1077834	15	58431280	C	T	0.122699	0.0193968	0.266328	2.67047e-10	40.0036
Phosphatidylcholine (18:2_20:4)	rs1033155	15	89110533	G	A	-0.0968274	0.0173549	0.398271	2.5017e-08	31.1192
Phosphatidylcholine (18:2_20:4)	rs75528309	16	23549438	T	C	0.203225	0.0425503	0.0475258	1.82083e-06	22.8048
Phosphatidylcholine (18:2_20:4)	rs173539	16	56954132	T	C	0.0889847	0.0186728	0.282691	1.92079e-06	22.7033
Phosphatidylcholine (18:2_20:4)	rs79450037	16	81367012	A	G	-0.220745	0.0446263	0.0390603	7.72113e-07	24.4611
Phosphatidylcholine (18:2_20:4)	rs8100204	19	19282905	A	G	-0.14136	0.0226785	0.170713	4.82433e-10	38.842
Phosphatidylcholine (18:2_20:4)	rs248968	19	19760295	C	T	0.08047	0.0170424	0.523475	2.38428e-06	22.2886
Phosphatidylcholine (18:2_20:4)	rs836912	19	20102422	T	C	-0.0836678	0.0179311	0.342695	3.12381e-06	21.766
Phosphatidylcholine (18:2_20:4)	rs8736	19	54173495	C	T	-0.0844507	0.017248	0.594967	9.98621e-07	23.9666
Phosphatidylcholine (18:2_20:4)	rs8131052	21	18184728	T	C	-0.139987	0.0288532	0.093612	1.25064e-06	23.5323
Phosphatidylcholine (O-16:0_16:0)	rs6675844	1	95674018	A	T	-0.148802	0.0320492	0.0812781	3.49907e-06	21.5502
Phosphatidylcholine (O-16:0_16:0)	rs148625143	2	227808434	G	C	-0.205994	0.044391	0.0429598	3.53864e-06	21.5272
Phosphatidylcholine (O-16:0_16:0)	rs115294982	4	144919778	C	A	-0.222725	0.045635	0.0372542	1.08045e-06	23.8128
Phosphatidylcholine (O-16:0_16:0)	rs76494046	7	82989938	C	A	-0.188553	0.0412609	0.0480177	4.96899e-06	20.8765
Phosphatidylcholine (O-16:0_16:0)	rs75248478	17	82135397	A	G	0.238275	0.048202	0.0355713	7.87665e-07	24.4284
Phosphatidylcholine (O-16:0_16:0)	rs34115485	18	8859056	G	A	0.0860053	0.0185818	0.338209	3.74578e-06	21.4162
Phosphatidylcholine (O-16:0_16:1)	rs13394815	2	70336870	A	C	-0.0942671	0.0194531	0.389131	1.28947e-06	23.4741
Phosphatidylcholine (O-16:0_16:1)	rs77494629	2	101572416	A	C	0.106503	0.0213856	0.268388	6.53834e-07	24.7929
Phosphatidylcholine (O-16:0_16:1)	rs62311841	4	133202073	A	G	-0.161837	0.0291284	0.123593	2.88396e-08	30.8581
Phosphatidylcholine (O-16:0_16:1)	rs6453462	5	79597004	G	A	0.194321	0.0390362	0.934135	6.61196e-07	24.7714
Phosphatidylcholine (O-16:0_16:1)	rs146085506	9	31384831	C	T	0.201626	0.0414791	0.058381	1.19829e-06	23.6201
Phosphatidylcholine (O-16:0_16:1)	rs603424	10	100315722	A	G	-0.143466	0.0294136	0.121331	1.1033e-06	23.782
Phosphatidylcholine (O-16:0_16:1)	rs72973984	11	105208627	G	A	-0.144642	0.0306546	0.109368	2.43138e-06	22.2558
Phosphatidylcholine (O-16:0_16:1)	rs28609532	14	62141305	G	A	-0.165868	0.0357684	0.0732311	3.60748e-06	21.4967
Phosphatidylcholine (O-16:0_16:1)	rs1800588	15	58431476	T	C	0.109798	0.0217989	0.258046	4.85542e-07	25.361
Phosphatidylcholine (O-16:0_16:1)	rs17231506	16	56960616	T	C	0.132635	0.0207858	0.27829	1.898e-10	40.7033
Phosphatidylcholine (O-16:0_18:1)	rs606587	1	230180443	G	A	-0.082422	0.0174884	0.373993	2.48696e-06	22.2055
Phosphatidylcholine (O-16:0_18:1)	rs876969	2	48551738	T	C	-0.111316	0.0235806	0.14999	2.39501e-06	22.2782
Phosphatidylcholine (O-16:0_18:1)	rs9682490	3	4949091	C	T	-0.0799841	0.0172967	0.435353	3.82476e-06	21.3775
Phosphatidylcholine (O-16:0_18:1)	rs7677028	4	137022381	G	C	0.393339	0.0722099	0.0142746	5.29025e-08	29.663
Phosphatidylcholine (O-16:0_18:1)	rs13194791	6	31307500	G	A	0.111953	0.024132	0.145098	3.55432e-06	21.5159
Phosphatidylcholine (O-16:0_18:1)	rs7845596	8	2845634	G	C	0.154316	0.0321283	0.0768777	1.5918e-06	23.0633
Phosphatidylcholine (O-16:0_18:1)	rs34861396	8	31640951	A	G	0.0871255	0.0184973	0.299182	2.52031e-06	22.1794
Phosphatidylcholine (O-16:0_18:1)	rs77211823	11	12450600	C	T	0.189268	0.0413681	0.0490868	4.83154e-06	20.9266
Phosphatidylcholine (O-16:0_18:1)	rs72923423	11	35044759	T	G	-0.151628	0.0329173	0.0736384	4.16835e-06	21.2122
Phosphatidylcholine (O-16:0_18:1)	rs1532085	15	58391167	G	A	-0.0983176	0.0171088	0.573441	9.47436e-09	33.014
Phosphatidylcholine (O-16:0_18:1)	rs1800588	15	58431476	T	C	0.119301	0.0196319	0.258046	1.28838e-09	36.918
Phosphatidylcholine (O-16:0_18:1)	rs17231506	16	56960616	T	C	0.129371	0.0187832	0.27829	6.16204e-12	47.4253
Phosphatidylcholine (O-16:0_18:1)	rs117449635	16	71063316	A	G	0.333002	0.072018	0.0151991	3.82998e-06	21.374
Phosphatidylcholine (O-16:0_18:1)	rs79037957	16	72797212	C	G	0.218947	0.0476766	0.0345202	4.45474e-06	21.0835
Phosphatidylcholine (O-16:0_18:1)	rs113746682	16	85344145	T	C	0.273171	0.0592699	0.0229674	4.11873e-06	21.2362
Phosphatidylcholine (O-16:0_18:1)	rs73015021	19	11082239	G	A	-0.137062	0.0292882	0.0921263	2.92464e-06	21.8939
Phosphatidylcholine (O-16:0_18:2)	rs6741227	2	207017121	T	C	0.0847624	0.0180717	0.328871	2.77563e-06	21.9931
Phosphatidylcholine (O-16:0_18:2)	rs11918522	3	112816210	A	G	0.105823	0.0229579	0.158871	4.10368e-06	21.241
Phosphatidylcholine (O-16:0_18:2)	rs17086339	5	96599571	C	G	-0.116679	0.0248344	0.130197	2.67209e-06	22.0677
Phosphatidylcholine (O-16:0_18:2)	rs4579316	6	75047845	C	T	-0.107562	0.0224343	0.833502	1.66198e-06	22.9811
Phosphatidylcholine (O-16:0_18:2)	rs174574	11	61832870	C	A	-0.181467	0.0169538	0.590933	1.54699e-26	114.535
Phosphatidylcholine (O-16:0_18:2)	rs1532085	15	58391167	G	A	-0.0860138	0.0168499	0.573441	3.39534e-07	26.0508
Phosphatidylcholine (O-16:0_18:2)	rs17231506	16	56960616	T	C	0.121663	0.0185687	0.27829	6.06208e-11	42.9173
Phosphatidylcholine (O-16:0_18:2)	rs75804573	20	44186250	A	G	0.108886	0.0237251	0.149757	4.51809e-06	21.0575
Phosphatidylcholine (O-16:0_18:2)	rs140661870	22	32427941	T	C	-0.320837	0.0701286	0.015071	4.8381e-06	20.9246
Phosphatidylcholine (O-16:0_20:3)	rs75111872	3	134061016	A	G	-0.10891	0.0232737	0.162122	2.92849e-06	21.8915
Phosphatidylcholine (O-16:0_20:3)	rs968742	7	29412521	G	A	0.0808047	0.0172012	0.519497	2.68085e-06	22.0611
Phosphatidylcholine (O-16:0_20:3)	rs968567	11	61828092	T	C	0.270612	0.0270549	0.113005	2.16744e-23	100.017
Phosphatidylcholine (O-16:0_20:3)	rs1800588	15	58431476	T	C	0.0959676	0.0200475	0.258046	1.72768e-06	22.9086
Phosphatidylcholine (O-16:0_20:4)	rs7554873	1	161642443	C	T	0.185651	0.0391288	0.050428	2.12774e-06	22.5051
Phosphatidylcholine (O-16:0_20:4)	rs6709442	2	123584690	A	G	0.0946652	0.0170657	0.41602	3.00419e-08	30.7618
Phosphatidylcholine (O-16:0_20:4)	rs2678932	2	180057085	C	T	-0.0813195	0.0166618	0.467719	1.07956e-06	23.8136
Phosphatidylcholine (O-16:0_20:4)	rs34881711	5	154465674	A	G	0.10677	0.0197696	0.229048	6.84329e-08	29.1596
Phosphatidylcholine (O-16:0_20:4)	rs76798309	7	110642820	A	G	0.297581	0.0647338	0.0167524	4.3564e-06	21.1265
Phosphatidylcholine (O-16:0_20:4)	rs6601694	8	8390548	A	G	0.0830397	0.017775	0.333736	3.03899e-06	21.8188
Phosphatidylcholine (O-16:0_20:4)	rs73422593	9	21616162	G	A	-0.129808	0.0270878	0.11182	1.68215e-06	22.958
Phosphatidylcholine (O-16:0_20:4)	rs658580	9	113637327	A	C	0.0897797	0.0192556	0.72727	3.17741e-06	21.7331
Phosphatidylcholine (O-16:0_20:4)	rs174527	11	61770929	C	G	-0.12509	0.0170424	0.44432	2.3779e-13	53.8595
Phosphatidylcholine (O-16:0_20:4)	rs174568	11	61826344	T	C	-0.381503	0.0164608	0.40512	1.15769e-114	536.998
Phosphatidylcholine (O-16:0_20:4)	rs3017103	11	62406721	G	A	0.115568	0.0211593	0.803552	4.86556e-08	29.823
Phosphatidylcholine (O-16:0_20:4)	rs11173828	12	61209189	A	G	-0.159577	0.0328035	0.0688206	1.16925e-06	23.6581
Phosphatidylcholine (O-16:0_20:4)	rs11057853	12	124844767	C	T	-0.0880746	0.0168219	0.453524	1.68854e-07	27.405
Phosphatidylcholine (O-16:0_20:4)	rs7982529	13	40337326	C	T	0.0924672	0.020103	0.214419	4.30169e-06	21.1511
Phosphatidylcholine (O-16:0_20:4)	rs173539	16	56954132	T	C	0.0885727	0.0184608	0.282691	1.63435e-06	23.0132
Phosphatidylcholine (O-16:0_20:4)	rs145755646	17	59341291	G	C	0.184261	0.0341805	0.0645671	7.23372e-08	29.0529
Phosphatidylcholine (O-16:0_20:4)	rs117215929	18	27258198	C	T	-0.199889	0.0429265	0.0415855	3.27117e-06	21.6773
Phosphatidylcholine (O-16:0_22:5)	rs55709923	1	16964634	G	C	-0.122585	0.026257	0.143574	3.10176e-06	21.7891
Phosphatidylcholine (O-16:0_22:5)	rs145866244	5	76222760	A	T	-0.250774	0.0522055	0.0312921	1.59547e-06	23.0668
Phosphatidylcholine (O-16:0_22:5)	rs174548	11	61803876	G	C	-0.168015	0.0188857	0.383631	7.57357e-19	79.1197
Phosphatidylcholine (O-16:0_22:5)	rs7103356	11	134357507	G	A	0.0879992	0.0192291	0.64364	4.82874e-06	20.936
Phosphatidylcholine (O-16:0_22:5)	rs56358871	15	58387188	C	G	-0.086662	0.0180113	0.491793	1.52775e-06	23.1431
Phosphatidylcholine (O-16:0_22:5)	rs10414438	19	55193090	G	A	-0.106558	0.0233194	0.195479	4.98294e-06	20.8734
Phosphatidylcholine (O-16:0_22:5)	rs4815298	20	2539461	G	A	-0.0838679	0.0183367	0.536167	4.88202e-06	20.9124
Phosphatidylcholine (O-16:0_22:5)	rs184099437	22	43089231	G	C	-0.243747	0.0514808	0.0345559	2.23728e-06	22.4101
Phosphatidylcholine (O-16:1_16:0)	rs79425159	3	178540293	C	T	-0.21762	0.0472813	0.0391957	4.25704e-06	21.1773
Phosphatidylcholine (O-16:1_16:0)	rs1023679	5	144386603	G	A	0.101582	0.0214567	0.751283	2.24804e-06	22.4058
Phosphatidylcholine (O-16:1_16:0)	rs1247489	10	76243822	G	T	0.0934545	0.0185372	0.548647	4.75516e-07	25.4076
Phosphatidylcholine (O-16:1_16:0)	rs79367190	12	69475924	T	C	0.217283	0.0455232	0.0409376	1.85152e-06	22.7739
Phosphatidylcholine (O-16:1_16:0)	rs78682716	12	95184329	A	G	0.465143	0.0929696	0.0102627	5.81717e-07	25.0232
Phosphatidylcholine (O-16:1_16:0)	rs1077989	14	67509105	C	A	-0.182775	0.0183165	0.467505	2.91461e-23	99.5407
Phosphatidylcholine (O-16:1_16:0)	rs71423392	14	70230276	C	G	-0.200239	0.043469	0.0529467	4.17549e-06	21.2124
Phosphatidylcholine (O-16:1_16:0)	rs11858902	15	88324326	C	A	-0.0970326	0.0211913	0.304439	4.76147e-06	20.9591
Phosphatidylcholine (O-16:1_18:0)	rs9997698	4	141036586	C	T	-0.177217	0.0377603	0.0559997	2.73419e-06	22.0197
Phosphatidylcholine (O-16:1_18:0)	rs1093316	10	94349017	C	T	-0.147238	0.0291935	0.0979505	4.68382e-07	25.4296
Phosphatidylcholine (O-16:1_18:0)	rs12270739	11	36410769	A	G	-0.123487	0.0257158	0.138855	1.60419e-06	23.0523
Phosphatidylcholine (O-16:1_18:0)	rs77512406	11	66971292	T	C	-0.13363	0.0259381	0.130016	2.65204e-07	26.534
Phosphatidylcholine (O-16:1_18:0)	rs1667515	14	85227560	A	G	-0.0872762	0.0187418	0.700965	3.27056e-06	21.6791
Phosphatidylcholine (O-16:1_18:0)	rs1355105	17	53585624	C	T	0.080963	0.0177149	0.594996	4.94967e-06	20.8818
Phosphatidylcholine (O-16:1_18:0)	rs448313	22	22014247	C	T	0.17152	0.0344754	0.0817452	6.67173e-07	24.7447
Phosphatidylcholine (O-16:1_18:1)	rs6672758	1	230167766	T	C	0.118791	0.0189419	0.74194	3.78183e-10	39.3186
Phosphatidylcholine (O-16:1_18:1)	rs55855206	2	181596787	T	C	-0.126299	0.0256837	0.11998	8.95422e-07	24.1748
Phosphatidylcholine (O-16:1_18:1)	rs7677028	4	137022381	G	C	0.328435	0.0705417	0.0142746	3.28098e-06	21.6713
Phosphatidylcholine (O-16:1_18:1)	rs116438463	4	150864359	A	T	-0.179374	0.0361787	0.0574711	7.28148e-07	24.5749
Phosphatidylcholine (O-16:1_18:1)	rs73162481	7	137203256	C	T	0.109461	0.0228184	0.163941	1.64154e-06	23.0053
Phosphatidylcholine (O-16:1_18:1)	rs158633	11	30952568	A	C	0.132489	0.0266169	0.111897	6.58285e-07	24.7698
Phosphatidylcholine (O-16:1_18:1)	rs964184	11	116778201	C	G	0.15339	0.0231926	0.848991	4.01162e-11	43.7294
Phosphatidylcholine (O-16:1_18:1)	rs117722620	11	131747965	A	G	0.273639	0.0557326	0.0247486	9.30619e-07	24.0999
Phosphatidylcholine (O-16:1_18:1)	rs12426108	12	68489126	C	T	-0.155903	0.0304656	0.082789	3.17672e-07	26.1799
Phosphatidylcholine (O-16:1_18:1)	rs116943761	14	67507335	A	C	-0.15985	0.0305623	0.0822235	1.73877e-07	27.3484
Phosphatidylcholine (O-16:1_18:1)	rs143615441	14	95480964	C	A	-0.443373	0.0896192	0.0101077	7.69121e-07	24.4689
Phosphatidylcholine (O-16:1_18:1)	rs1532085	15	58391167	G	A	-0.0951275	0.0168164	0.573441	1.60014e-08	31.9908
Phosphatidylcholine (O-16:1_18:1)	rs1800588	15	58431476	T	C	0.0888048	0.0194011	0.258046	4.78564e-06	20.9459
Phosphatidylcholine (O-16:1_18:1)	rs17231506	16	56960616	T	C	0.0943559	0.0185695	0.27829	3.84079e-07	25.8117
Phosphatidylcholine (O-16:1_18:2)	rs627108	1	230174822	T	C	-0.0859253	0.0171063	0.395819	5.20439e-07	25.2236
Phosphatidylcholine (O-16:1_18:2)	rs13403377	2	205953957	T	C	0.0849022	0.0175628	0.355901	1.36381e-06	23.363
Phosphatidylcholine (O-16:1_18:2)	rs143533648	2	214577935	T	C	0.251731	0.0536185	0.0261711	2.71433e-06	22.0354
Phosphatidylcholine (O-16:1_18:2)	rs11918522	3	112816210	A	G	0.109339	0.0230214	0.158871	2.0782e-06	22.5509
Phosphatidylcholine (O-16:1_18:2)	rs2670896	3	129984722	A	G	-0.23369	0.0498075	0.0302574	2.75572e-06	22.0074
Phosphatidylcholine (O-16:1_18:2)	rs61999264	5	149246504	A	G	-0.344403	0.0745108	0.0127706	3.86141e-06	21.3586
Phosphatidylcholine (O-16:1_18:2)	rs2977197	8	1742309	C	G	0.144489	0.031219	0.917825	3.75145e-06	21.4146
Phosphatidylcholine (O-16:1_18:2)	rs76103105	10	4699577	A	G	-0.211515	0.045951	0.0356681	4.23479e-06	21.1821
Phosphatidylcholine (O-16:1_18:2)	rs4237708	11	15423060	A	G	-0.126227	0.0270132	0.889578	3.02326e-06	21.8288
Phosphatidylcholine (O-16:1_18:2)	rs180360	11	116728272	G	A	0.0860429	0.017959	0.32354	1.69262e-06	22.9479
Phosphatidylcholine (O-16:1_18:2)	rs77172221	12	23079509	C	T	-0.137307	0.0299203	0.089828	4.52584e-06	21.0538
Phosphatidylcholine (O-16:1_18:2)	rs12426108	12	68489126	C	T	-0.147696	0.0306904	0.082789	1.52135e-06	23.1531
Phosphatidylcholine (O-16:1_18:2)	rs1532085	15	58391167	G	A	-0.115334	0.016874	0.573441	8.87894e-12	46.7042
Phosphatidylcholine (O-16:1_18:2)	rs1077834	15	58431280	C	T	0.100473	0.0193402	0.266328	2.10175e-07	26.9808
Phosphatidylcholine (O-16:1_18:2)	rs17231506	16	56960616	T	C	0.12842	0.0185964	0.27829	5.42067e-12	47.6744
Phosphatidylcholine (O-16:1_20:3)	rs686843	1	60908464	A	G	0.0824637	0.0178336	0.479671	3.82886e-06	21.3756
Phosphatidylcholine (O-16:1_20:3)	rs11883812	2	215392258	C	T	-0.219943	0.0407248	0.0485799	6.85826e-08	29.1591
Phosphatidylcholine (O-16:1_20:3)	rs9872756	3	87569181	A	G	0.0988221	0.0198146	0.748757	6.27699e-07	24.8662
Phosphatidylcholine (O-16:1_20:3)	rs3795169	4	37858054	T	C	0.118709	0.0246603	0.143899	1.51391e-06	23.1655
Phosphatidylcholine (O-16:1_20:3)	rs6817929	4	56204082	G	A	0.0919032	0.0176254	0.587975	1.89625e-07	27.1803
Phosphatidylcholine (O-16:1_20:3)	rs6815866	4	95119717	C	G	-0.133878	0.0273771	0.891022	1.02952e-06	23.9065
Phosphatidylcholine (O-16:1_20:3)	rs34455876	7	130154739	A	G	-0.0873365	0.0187885	0.313106	3.40184e-06	21.6013
Phosphatidylcholine (O-16:1_20:3)	rs61896141	11	61788567	C	A	0.220095	0.0269345	0.113173	3.60966e-16	66.7535
Phosphatidylcholine (O-16:1_20:3)	rs35556451	12	28686870	T	C	-0.22636	0.0467027	0.035687	1.28087e-06	23.4848
Phosphatidylcholine (O-16:1_20:3)	rs80320850	12	61219406	A	G	-0.178771	0.0387323	0.0519384	3.9899e-06	21.297
Phosphatidylcholine (O-16:1_20:3)	rs9602749	13	85434789	G	T	0.114096	0.0245118	0.146929	3.30204e-06	21.6602
Phosphatidylcholine (O-16:1_20:3)	rs56142013	14	56431229	T	C	-0.349325	0.07595	0.0138765	4.3079e-06	21.1483
Phosphatidylcholine (O-16:1_20:3)	rs1077989	14	67509105	C	A	-0.121264	0.0171531	0.467505	1.70352e-12	49.9632
Phosphatidylcholine (O-16:1_20:3)	rs8033940	15	58432643	A	G	0.0892679	0.0185967	0.336674	1.61977e-06	23.0351
Phosphatidylcholine (O-16:1_20:3)	rs144750125	17	15541920	T	C	0.258533	0.0554389	0.0244738	3.17324e-06	21.7407
Phosphatidylcholine (O-16:1_20:3)	rs28399664	19	44821499	G	C	-0.214059	0.0462046	0.0376244	3.67562e-06	21.457
Phosphatidylcholine (O-16:1_20:4)	rs114325590	1	107442367	T	C	-0.458265	0.0908649	0.0106548	4.70174e-07	25.4271
Phosphatidylcholine (O-16:1_20:4)	rs56303140	2	157798940	A	G	0.233319	0.0508998	0.034509	4.65269e-06	21.0051
Phosphatidylcholine (O-16:1_20:4)	rs6752137	2	181604439	A	G	-0.128901	0.0277455	0.119963	3.45792e-06	21.5766
Phosphatidylcholine (O-16:1_20:4)	rs138018897	3	19181916	G	A	-0.299264	0.065335	0.0215221	4.73578e-06	20.9736
Phosphatidylcholine (O-16:1_20:4)	rs174527	11	61770929	C	G	-0.121091	0.0185864	0.44432	7.84331e-11	42.4316
Phosphatidylcholine (O-16:1_20:4)	rs174535	11	61783884	C	T	-0.403554	0.0179417	0.409133	1.17882e-107	505.745
Phosphatidylcholine (O-16:1_20:4)	rs2015950	11	62058058	A	G	-0.134255	0.026746	0.137192	5.32169e-07	25.1883
Phosphatidylcholine (O-16:1_20:4)	rs1077989	14	67509105	C	A	-0.191986	0.0180501	0.467505	3.43365e-26	113.093
Phosphatidylcholine (O-16:1_20:4)	rs2043085	15	58388755	C	T	-0.0999295	0.0182774	0.576127	4.74645e-08	29.8823
Phosphatidylcholine (O-16:1_20:4)	rs12920974	16	56959113	T	G	-0.103673	0.0195382	0.330147	1.15785e-07	28.1461
Phosphatidylcholine (O-16:1_20:4)	rs73531625	19	18613744	T	C	-0.0906983	0.0198193	0.289428	4.82567e-06	20.9352
Phosphatidylcholine (O-16:1_20:4)	rs79740876	20	1463662	A	G	0.197274	0.0428683	0.0482914	4.26918e-06	21.1701
Phosphatidylcholine (O-16:2_18:0)	rs13433708	3	4383597	T	A	-0.0938956	0.0187456	0.329288	5.60995e-07	25.082
Phosphatidylcholine (O-16:2_18:0)	rs1145605	5	158277324	G	A	-0.135783	0.0279197	0.115531	1.18046e-06	23.645
Phosphatidylcholine (O-16:2_18:0)	rs6455474	6	167990307	C	G	0.29858	0.0650686	0.0180974	4.53571e-06	21.0498
Phosphatidylcholine (O-16:2_18:0)	rs61703937	8	76625718	A	G	-0.143319	0.0311471	0.0875986	4.26055e-06	21.1662
Phosphatidylcholine (O-16:2_18:0)	rs3814533	9	81637892	T	C	-0.15077	0.0315276	0.914786	1.76816e-06	22.8622
Phosphatidylcholine (O-16:2_18:0)	rs35807440	9	131354630	G	A	0.0849342	0.0184089	0.348108	4.03888e-06	21.2804
Phosphatidylcholine (O-16:2_18:0)	rs1532085	15	58391167	G	A	-0.174443	0.0173479	0.573441	1.25711e-23	101.084
Phosphatidylcholine (O-16:2_18:0)	rs588136	15	58438299	T	C	-0.190542	0.0201767	0.758419	4.88622e-21	89.1561
Phosphatidylcholine (O-17:0_15:0)	rs4949186	1	30929301	C	T	-0.0971389	0.0196033	0.699608	7.41078e-07	24.5463
Phosphatidylcholine (O-17:0_15:0)	rs145150348	1	62121729	A	G	0.336709	0.0689047	0.0172613	1.05098e-06	23.871
Phosphatidylcholine (O-17:0_15:0)	rs74648736	3	173729514	T	A	-0.328285	0.0717171	0.0220035	4.79406e-06	20.9467
Phosphatidylcholine (O-17:0_15:0)	rs417916	7	41274867	T	C	-0.08793	0.0188327	0.439806	3.08798e-06	21.7925
Phosphatidylcholine (O-17:0_15:0)	rs146967253	7	81169417	T	C	0.28502	0.0599655	0.0261198	2.04727e-06	22.5843
Phosphatidylcholine (O-17:0_15:0)	rs72967793	11	95940105	T	A	-0.180364	0.0385779	0.0601447	2.99483e-06	21.8515
Phosphatidylcholine (O-17:0_17:1)	rs612577	1	230188618	C	T	-0.114484	0.0219999	0.179796	2.00863e-07	27.0721
Phosphatidylcholine (O-17:0_17:1)	rs11691441	2	100856837	C	G	-0.182886	0.0399102	0.0473013	4.67364e-06	20.9926
Phosphatidylcholine (O-17:0_17:1)	rs7575011	2	113675313	G	T	-0.0824257	0.0179794	0.662277	4.6284e-06	21.0111
Phosphatidylcholine (O-17:0_17:1)	rs17611110	4	168219402	C	T	-0.0997857	0.0199563	0.241156	5.85897e-07	24.9948
Phosphatidylcholine (O-17:0_17:1)	rs12186559	5	3950508	T	C	0.226978	0.046698	0.0360195	1.19486e-06	23.6181
Phosphatidylcholine (O-17:0_17:1)	rs4896718	6	123163417	C	T	0.0972284	0.0208808	0.782209	3.27571e-06	21.6753
Phosphatidylcholine (O-17:0_17:1)	rs17513056	6	158732893	C	T	0.104123	0.0210912	0.212316	8.11392e-07	24.3649
Phosphatidylcholine (O-17:0_17:1)	rs79648513	7	18311602	G	A	0.096794	0.0206069	0.229287	2.68963e-06	22.0569
Phosphatidylcholine (O-17:0_17:1)	rs38820	7	118070482	C	G	0.139793	0.0305885	0.914388	4.9563e-06	20.8799
Phosphatidylcholine (O-17:0_17:1)	rs174601	11	61855668	T	C	0.0891458	0.0172886	0.419025	2.58538e-07	26.5801
Phosphatidylcholine (O-17:0_17:1)	rs11068152	12	116703206	A	G	-0.0942695	0.0206142	0.223299	4.89065e-06	20.9066
Phosphatidylcholine (O-17:0_17:1)	rs10468017	15	58386313	T	C	0.0866592	0.0179595	0.337526	1.42602e-06	23.2763
Phosphatidylcholine (O-17:0_17:1)	rs247617	16	56956804	A	C	0.119812	0.0189404	0.278171	2.68668e-10	40.0033
Phosphatidylcholine (O-17:0_17:1)	rs62072490	17	5010850	T	G	-0.107909	0.0219168	0.193801	8.6931e-07	24.2345
Phosphatidylcholine (O-17:0_17:1)	rs7223101	17	66571589	A	C	0.0815827	0.0177503	0.381992	4.38513e-06	21.1183
Phosphatidylcholine (O-17:0_17:1)	rs72495602	21	42137794	A	G	0.122016	0.0259244	0.125298	2.56547e-06	22.1457
Phosphatidylcholine (O-18:0_14:0)	rs77444850	3	127976198	C	A	-0.27144	0.0586975	0.0244982	3.82684e-06	21.3783
Phosphatidylcholine (O-18:0_14:0)	rs9365258	6	161187390	C	G	-0.119759	0.0239328	0.836942	5.75949e-07	25.032
Phosphatidylcholine (O-18:0_14:0)	rs72835302	10	86168949	A	C	0.141727	0.0303562	0.101704	3.08827e-06	21.7909
Phosphatidylcholine (O-18:0_14:0)	rs146726414	16	78809113	T	G	0.311815	0.0631703	0.0199674	8.16215e-07	24.3576
Phosphatidylcholine (O-18:0_14:0)	rs72637380	17	16925824	T	C	-0.16881	0.0353557	0.0665384	1.83856e-06	22.7899
Phosphatidylcholine (O-18:0_14:0)	rs2115108	19	7899091	C	T	0.0982068	0.0205176	0.242954	1.73367e-06	22.9032
Phosphatidylcholine (O-18:0_14:0)	rs8129049	21	38363308	G	A	0.0962218	0.0203854	0.252319	2.40432e-06	22.2728
Phosphatidylcholine (O-18:0_16:1)	rs55969585	1	117639417	T	G	0.208703	0.0455682	0.0459075	4.75186e-06	20.9695
Phosphatidylcholine (O-18:0_16:1)	rs149012657	2	229375003	C	T	-0.188299	0.0370445	0.0648443	3.82308e-07	25.8287
Phosphatidylcholine (O-18:0_16:1)	rs4547920	5	124738074	A	G	0.126486	0.0249827	0.166495	4.25891e-07	25.6248
Phosphatidylcholine (O-18:0_16:1)	rs10243115	7	49798317	T	C	0.0875472	0.0187302	0.392196	3.00925e-06	21.8401
Phosphatidylcholine (O-18:0_16:1)	rs11009204	10	33061164	A	G	0.143442	0.0312621	0.0983838	4.5636e-06	21.046
Phosphatidylcholine (O-18:0_16:1)	rs603424	10	100315722	A	G	-0.181346	0.029146	0.121331	5.20632e-10	38.7001
Phosphatidylcholine (O-18:0_16:1)	rs12575589	11	96017012	T	C	0.111824	0.0229828	0.205237	1.16932e-06	23.6656
Phosphatidylcholine (O-18:0_16:1)	rs74644051	13	27642024	A	G	-0.343953	0.0723411	0.016878	2.03523e-06	22.5986
Phosphatidylcholine (O-18:0_16:1)	rs2911458	16	88778601	T	C	-0.0895633	0.018619	0.388941	1.53851e-06	23.1314
Phosphatidylcholine (O-18:0_20:4)	rs148462060	2	130169813	G	A	-0.260798	0.0560285	0.0242972	3.30134e-06	21.6604
Phosphatidylcholine (O-18:0_20:4)	rs143233558	7	64330243	A	G	0.149352	0.0284362	0.102158	1.54601e-07	27.5774
Phosphatidylcholine (O-18:0_20:4)	rs6992951	8	18172468	A	C	-0.0822485	0.0173065	0.389948	2.04904e-06	22.5794
Phosphatidylcholine (O-18:0_20:4)	rs79885747	9	79739961	T	C	0.182052	0.0396785	0.049751	4.54683e-06	21.0453
Phosphatidylcholine (O-18:0_20:4)	rs3741252	11	61744026	T	C	0.150025	0.0249794	0.133653	1.9946e-09	36.0611
Phosphatidylcholine (O-18:0_20:4)	rs174536	11	61784455	C	A	-0.308417	0.016945	0.408477	2.28136e-72	331.183
Phosphatidylcholine (O-18:0_20:4)	rs34382810	12	2231632	C	A	0.0858406	0.0176118	0.364635	1.1161e-06	23.7494
Phosphatidylcholine (O-18:0_20:4)	rs1800588	15	58431476	T	C	0.103393	0.019692	0.258046	1.56012e-07	27.5599
Phosphatidylcholine (O-18:0_20:4)	rs4782783	16	83381927	C	T	0.125319	0.0270403	0.887952	3.6432e-06	21.4727
Phosphatidylcholine (O-18:0_20:4)	rs145755646	17	59341291	G	C	0.159599	0.0346618	0.0645671	4.20587e-06	21.195
Phosphatidylcholine (O-18:1_16:0)	rs13030345	2	27780307	T	G	-0.107816	0.0216786	0.18633	6.73484e-07	24.7274
Phosphatidylcholine (O-18:1_16:0)	rs60331765	2	181582854	G	A	-0.102696	0.0219014	0.180443	2.79537e-06	21.9805
Phosphatidylcholine (O-18:1_16:0)	rs9682490	3	4949091	C	T	-0.086241	0.017289	0.435353	6.23654e-07	24.875
Phosphatidylcholine (O-18:1_16:0)	rs138542536	4	25796122	C	A	-0.38663	0.0793756	0.0132828	1.13579e-06	23.7188
Phosphatidylcholine (O-18:1_16:0)	rs72683831	4	124795272	C	T	0.15871	0.0335152	0.0709787	2.22546e-06	22.4182
Phosphatidylcholine (O-18:1_16:0)	rs7677028	4	137022381	G	C	0.381662	0.0722302	0.0142746	1.30187e-07	27.9123
Phosphatidylcholine (O-18:1_16:0)	rs7450458	6	31450839	A	G	-0.11418	0.0239971	0.144301	1.99208e-06	22.6328
Phosphatidylcholine (O-18:1_16:0)	rs57493997	6	34475746	C	T	-0.14392	0.0310252	0.0813894	3.56569e-06	21.5124
Phosphatidylcholine (O-18:1_16:0)	rs34861396	8	31640951	A	G	0.0934238	0.018497	0.299182	4.50661e-07	25.5028
Phosphatidylcholine (O-18:1_16:0)	rs11604900	11	13767226	G	C	0.0983232	0.0211585	0.197185	3.42739e-06	21.5882
Phosphatidylcholine (O-18:1_16:0)	rs78194510	12	124853790	C	T	0.134634	0.0263523	0.117317	3.31966e-07	26.0944
Phosphatidylcholine (O-18:1_16:0)	rs7327319	13	40354480	A	C	0.117127	0.0236429	0.150092	7.43414e-07	24.5351
Phosphatidylcholine (O-18:1_16:0)	rs7330980	13	60824670	A	G	0.148477	0.0324735	0.0758686	4.90311e-06	20.8995
Phosphatidylcholine (O-18:1_16:0)	rs2043082	15	58382109	A	G	0.0966459	0.0170892	0.410983	1.61459e-08	31.9741
Phosphatidylcholine (O-18:1_16:0)	rs1800588	15	58431476	T	C	0.122505	0.0196276	0.258046	4.58373e-10	38.9447
Phosphatidylcholine (O-18:1_16:0)	rs118138240	16	760921	T	C	-0.229534	0.0490219	0.033391	2.88806e-06	21.9174
Phosphatidylcholine (O-18:1_16:0)	rs246168	16	14276763	A	C	0.158073	0.0342729	0.0672675	4.05182e-06	21.2661
Phosphatidylcholine (O-18:1_16:0)	rs17231506	16	56960616	T	C	0.13479	0.0187758	0.27829	7.73745e-13	51.5221
Phosphatidylcholine (O-18:1_16:0)	rs113746682	16	85344145	T	C	0.29179	0.0592475	0.0229674	8.6286e-07	24.248
Phosphatidylcholine (O-18:1_16:0)	rs73015021	19	11082239	G	A	-0.14687	0.0292718	0.0921263	5.36107e-07	25.1676
Phosphatidylcholine (O-18:1_16:0)	rs79674727	19	28504762	C	T	0.12853	0.0273788	0.111057	2.72147e-06	22.0321
Phosphatidylcholine (O-18:1_16:0)	rs187861964	20	61244195	G	C	0.260086	0.0560509	0.0264279	3.54386e-06	21.525
Phosphatidylcholine (O-18:1_18:2)	rs72709643	1	181004059	C	T	-0.212684	0.0464412	0.0361808	4.73779e-06	20.9669
Phosphatidylcholine (O-18:1_18:2)	rs606587	1	230180443	G	A	-0.0906543	0.0177614	0.373993	3.41331e-07	26.0431
Phosphatidylcholine (O-18:1_18:2)	rs11918522	3	112816210	A	G	0.127369	0.0236445	0.158871	7.40489e-08	29.0093
Phosphatidylcholine (O-18:1_18:2)	rs62331262	4	104599304	C	G	0.107461	0.0230241	0.173085	3.10723e-06	21.7775
Phosphatidylcholine (O-18:1_18:2)	rs2537611	7	17693175	T	C	0.0874833	0.0178515	0.372245	9.77488e-07	24.0089
Phosphatidylcholine (O-18:1_18:2)	rs2985394	11	34887145	G	A	0.0867316	0.0184482	0.66854	2.6337e-06	22.0962
Phosphatidylcholine (O-18:1_18:2)	rs174551	11	61806212	C	T	0.229198	0.0173934	0.406164	3.595e-39	173.589
Phosphatidylcholine (O-18:1_18:2)	rs79040967	11	97125581	A	G	0.201139	0.0428668	0.0444452	2.75406e-06	22.0101
Phosphatidylcholine (O-18:1_18:2)	rs10468017	15	58386313	T	C	0.0934035	0.0181393	0.337526	2.68637e-07	26.5067
Phosphatidylcholine (O-18:1_18:2)	rs17231506	16	56960616	T	C	0.0953675	0.0191061	0.27829	6.13722e-07	24.9073
Phosphatidylcholine (O-18:1_18:2)	rs58828781	19	2786104	A	T	0.197254	0.0429366	0.048066	4.42307e-06	21.0993
Phosphatidylcholine (O-18:1_20:3)	rs12239821	1	245438211	A	G	-0.129645	0.0282771	0.107687	4.61957e-06	21.0143
Phosphatidylcholine (O-18:1_20:3)	rs9843297	3	22449600	G	A	0.0997551	0.0217845	0.195695	4.74719e-06	20.9627
Phosphatidylcholine (O-18:1_20:3)	rs1540881	7	18082952	T	C	0.0826546	0.0178545	0.540306	3.73387e-06	21.4245
Phosphatidylcholine (O-18:1_20:3)	rs62493656	7	158353254	T	C	-0.213805	0.0462699	0.0358689	3.88867e-06	21.3458
Phosphatidylcholine (O-18:1_20:3)	rs174548	11	61803876	G	C	0.258993	0.0174089	0.383631	2.67686e-49	221.262
Phosphatidylcholine (O-18:1_20:3)	rs11236557	11	75841084	T	C	0.092	0.0178527	0.581992	2.6271e-07	26.5485
Phosphatidylcholine (O-18:1_20:3)	rs12444786	16	82643141	G	A	0.107625	0.0231163	0.821007	3.28579e-06	21.6702
Phosphatidylcholine (O-18:1_20:3)	rs111260004	20	35695325	C	G	-0.255918	0.0557929	0.0263841	4.57465e-06	21.0338
Phosphatidylcholine (O-18:1_20:4)	rs4142412	6	34451115	A	G	0.0936665	0.0195328	0.762409	1.65574e-06	22.9889
Phosphatidylcholine (O-18:1_20:4)	rs4618752	9	1294441	T	G	0.0769547	0.01659	0.505896	3.56787e-06	21.5108
Phosphatidylcholine (O-18:1_20:4)	rs174527	11	61770929	C	G	-0.0903921	0.0170669	0.44432	1.21777e-07	28.0434
Phosphatidylcholine (O-18:1_20:4)	rs174536	11	61784455	C	A	-0.283584	0.0167406	0.408477	3.73782e-63	286.88
Phosphatidylcholine (O-18:1_20:4)	rs3017103	11	62406721	G	A	0.100949	0.0211773	0.803552	1.9063e-06	22.7165
Phosphatidylcholine (O-18:1_20:4)	rs11057853	12	124844767	C	T	-0.0940054	0.0168394	0.453524	2.45262e-08	31.1553
Phosphatidylcholine (O-18:1_20:4)	rs1532085	15	58391167	G	A	-0.0821576	0.0168125	0.573441	1.04659e-06	23.8732
Phosphatidylcholine (O-18:1_20:4)	rs1800588	15	58431476	T	C	0.107292	0.0193596	0.258046	3.09297e-08	30.7058
Phosphatidylcholine (O-18:1_20:4)	rs173539	16	56954132	T	C	0.120675	0.0184592	0.282691	6.67941e-11	42.7256
Phosphatidylcholine (O-18:1_20:4)	rs117215929	18	27258198	C	T	-0.225895	0.0429828	0.0415855	1.51756e-07	27.6123
Phosphatidylcholine (O-18:2_16:0)	rs185625951	1	49528668	T	G	-0.293468	0.0623095	0.0194866	2.52294e-06	22.1764
Phosphatidylcholine (O-18:2_16:0)	rs12123955	1	200136295	T	C	-0.161459	0.0348188	0.0611564	3.5915e-06	21.4969
Phosphatidylcholine (O-18:2_16:0)	rs76437425	1	245514505	T	G	0.106164	0.0222961	0.173093	1.95729e-06	22.666
Phosphatidylcholine (O-18:2_16:0)	rs7563526	2	81754844	T	C	0.243209	0.0499867	0.0312541	1.16578e-06	23.6662
Phosphatidylcholine (O-18:2_16:0)	rs142235374	4	7350426	A	G	0.347156	0.0644566	0.0176519	7.4435e-08	28.9997
Phosphatidylcholine (O-18:2_16:0)	rs7677028	4	137022381	G	C	0.327021	0.0706881	0.0142746	3.78876e-06	21.3962
Phosphatidylcholine (O-18:2_16:0)	rs9341454	6	74169888	G	A	-0.0816218	0.0177581	0.670921	4.36685e-06	21.1202
Phosphatidylcholine (O-18:2_16:0)	rs149897686	8	31250608	T	C	0.301317	0.0625073	0.0203542	1.46192e-06	23.2308
Phosphatidylcholine (O-18:2_16:0)	rs10768424	11	4976404	G	A	0.0786148	0.0170312	0.572549	3.97679e-06	21.3008
Phosphatidylcholine (O-18:2_16:0)	rs174566	11	61824890	G	A	0.14782	0.0170059	0.408433	4.32918e-18	75.5346
Phosphatidylcholine (O-18:2_16:0)	rs498851	11	107840250	C	G	-0.0990075	0.0209862	0.80152	2.42699e-06	22.2509
Phosphatidylcholine (O-18:2_16:0)	rs173539	16	56954132	T	C	0.109399	0.0185038	0.282691	3.5323e-09	34.9449
Phosphatidylcholine (O-18:2_18:1)	rs72709643	1	181004059	C	T	-0.216911	0.0465425	0.0361808	3.21367e-06	21.7137
Phosphatidylcholine (O-18:2_18:1)	rs55975242	2	4201657	A	G	-0.216422	0.0459884	0.0372959	2.57572e-06	22.1399
Phosphatidylcholine (O-18:2_18:1)	rs7642984	3	112839107	T	C	0.129648	0.0237643	0.157367	5.05005e-08	29.7544
Phosphatidylcholine (O-18:2_18:1)	rs546728326	7	53119305	TTA	T	-0.236656	0.0478387	0.033997	7.71591e-07	24.4651
Phosphatidylcholine (O-18:2_18:1)	rs10868636	9	87561483	G	A	-0.0886551	0.0188447	0.298701	2.59404e-06	22.1258
Phosphatidylcholine (O-18:2_18:1)	rs72840788	10	119656173	A	G	0.0972805	0.0208579	0.229362	3.15853e-06	21.746
Phosphatidylcholine (O-18:2_18:1)	rs174564	11	61820833	G	A	0.146557	0.0175288	0.409161	7.47417e-17	69.8841
Phosphatidylcholine (O-18:2_18:1)	rs62621679	17	66778240	G	C	0.174826	0.0364182	0.0608865	1.61465e-06	23.038
Phosphatidylcholine (O-18:2_18:2)	rs191784724	1	43502581	C	A	0.233553	0.0494617	0.0305502	2.37938e-06	22.2901
Phosphatidylcholine (O-18:2_18:2)	rs114930909	3	60237477	A	G	0.369	0.0784172	0.0118535	2.5749e-06	22.1365
Phosphatidylcholine (O-18:2_18:2)	rs7677028	4	137022381	G	C	0.324496	0.070607	0.0142746	4.38142e-06	21.1155
Phosphatidylcholine (O-18:2_18:2)	rs114401161	5	154241592	G	T	0.195392	0.0418866	0.0417086	3.14322e-06	21.7541
Phosphatidylcholine (O-18:2_18:2)	rs61448283	6	169316922	T	C	-0.174565	0.0376898	0.0543007	3.68921e-06	21.4459
Phosphatidylcholine (O-18:2_18:2)	rs784655	9	107072174	G	A	-0.080955	0.0168536	0.549955	1.58971e-06	23.0664
Phosphatidylcholine (O-18:2_18:2)	rs174574	11	61832870	C	A	-0.155504	0.0169734	0.590933	6.5468e-20	83.912
Phosphatidylcholine (O-18:2_18:2)	rs35874447	12	124967043	G	A	0.0959355	0.0186591	0.288145	2.79709e-07	26.4275
Phosphatidylcholine (O-18:2_18:2)	rs28489182	14	77828999	A	G	0.112437	0.0238468	0.144843	2.46133e-06	22.2247
Phosphatidylcholine (O-18:2_18:2)	rs1532085	15	58391167	G	A	-0.0825495	0.0168412	0.573441	9.70621e-07	24.0194
Phosphatidylcholine (O-18:2_18:2)	rs1800588	15	58431476	T	C	0.103295	0.0193949	0.258046	1.03391e-07	28.3571
Phosphatidylcholine (O-18:2_18:2)	rs17231506	16	56960616	T	C	0.117104	0.0185591	0.27829	2.95697e-10	39.8023
Phosphatidylcholine (O-18:2_20:4)	rs12046045	1	47591044	A	G	-0.156277	0.0320623	0.0889557	1.11908e-06	23.7497
Phosphatidylcholine (O-18:2_20:4)	rs2137711	2	123619102	C	T	0.0872175	0.0183986	0.427516	2.17868e-06	22.4645
Phosphatidylcholine (O-18:2_20:4)	rs2189991	7	82556403	A	G	0.0872905	0.018142	0.586719	1.53234e-06	23.1431
Phosphatidylcholine (O-18:2_20:4)	rs6467318	7	130802167	G	A	-0.0879615	0.018763	0.573712	2.81556e-06	21.9704
Phosphatidylcholine (O-18:2_20:4)	rs76375697	9	32337256	G	T	0.340172	0.0711239	0.0177565	1.76737e-06	22.8678
Phosphatidylcholine (O-18:2_20:4)	rs174537	11	61785208	T	G	-0.175871	0.0184319	0.407753	1.97128e-21	91.0136
Phosphatidylcholine (O-18:2_20:4)	rs7118021	11	89058340	A	G	-0.116956	0.0245579	0.159304	1.95438e-06	22.6736
Phosphatidylcholine (O-18:2_20:4)	rs113023745	13	66979217	A	G	-0.254014	0.0474974	0.0370028	9.20645e-08	28.5913
Phosphatidylcholine (O-18:2_20:4)	rs1980615	14	67491655	C	A	-0.103279	0.0180563	0.455123	1.11502e-08	32.7058
Phosphatidylcholine (O-18:2_20:4)	rs17778967	15	43258624	A	G	0.250141	0.0530431	0.0323214	2.45854e-06	22.2316
Phosphatidylcholine (O-18:2_20:4)	rs16975847	16	75555692	A	G	-0.123575	0.0263377	0.13371	2.76274e-06	22.0071
Phosphatidylcholine (O-18:2_20:4)	rs141198865	17	17676043	T	C	-0.349333	0.0757044	0.0175097	4.0182e-06	21.2861
Phosphatidylcholine (O-18:2_20:4)	rs117215929	18	27258198	C	T	-0.228708	0.0467145	0.0415855	1.00285e-06	23.9617
Phosphatidylethanolamine (16:0_18:2)	rs4129186	1	214395764	C	T	-0.153057	0.0329061	0.0956716	3.37382e-06	21.6269
Phosphatidylethanolamine (16:0_18:2)	rs140904588	2	11679202	A	G	0.197431	0.0421589	0.0612194	2.88997e-06	21.9227
Phosphatidylethanolamine (16:0_18:2)	rs61696472	7	43464229	G	A	0.0921553	0.0193641	0.389961	1.99357e-06	22.6405
Phosphatidylethanolamine (16:0_18:2)	rs4562299	8	66311836	T	C	-0.484695	0.0975813	0.0100961	6.9947e-07	24.6629
Phosphatidylethanolamine (16:0_18:2)	rs117099105	9	116846849	C	G	0.458543	0.0976668	0.0108577	2.7284e-06	22.0347
Phosphatidylethanolamine (16:0_18:2)	rs174564	11	61820833	G	A	0.307764	0.0189481	0.409161	5.5786e-58	263.721
Phosphatidylethanolamine (16:0_18:2)	rs12226389	11	62056158	C	T	0.117869	0.0252481	0.172818	3.10862e-06	21.7863
Phosphatidylethanolamine (16:0_18:2)	rs510988	11	116943088	T	C	-0.146248	0.0252561	0.828651	7.4007e-09	33.5188
Phosphatidylethanolamine (16:0_18:2)	rs2043085	15	58388755	C	T	-0.26274	0.0187979	0.576127	1.18331e-43	195.288
Phosphatidylethanolamine (16:0_18:2)	rs1077834	15	58431280	C	T	0.316338	0.0211585	0.266328	1.42225e-49	223.447
Phosphatidylethanolamine (16:0_18:2)	rs544282	15	58729903	A	G	0.106103	0.0211122	0.279919	5.18152e-07	25.2481
Phosphatidylethanolamine (16:0_18:2)	rs34278620	15	59032191	G	A	0.225455	0.0284816	0.124967	2.94757e-15	62.6371
Phosphatidylethanolamine (16:0_18:2)	rs7180275	15	74379820	G	A	-0.14187	0.0272752	0.153405	2.05052e-07	27.045
Phosphatidylethanolamine (16:0_20:4)	rs1193168	1	7531062	C	A	0.0846417	0.0184641	0.65504	4.64093e-06	21.0079
Phosphatidylethanolamine (16:0_20:4)	rs62155727	2	101740535	G	A	-0.121443	0.0240255	0.150976	4.41995e-07	25.5429
Phosphatidylethanolamine (16:0_20:4)	rs79450270	2	138745944	A	G	0.383334	0.0820444	0.0126785	3.03487e-06	21.8236
Phosphatidylethanolamine (16:0_20:4)	rs72679383	4	100929253	T	G	0.313237	0.0608037	0.0215822	2.65345e-07	26.5311
Phosphatidylethanolamine (16:0_20:4)	rs4370152	4	121541914	A	G	-0.0830071	0.0176768	0.417387	2.70471e-06	22.0441
Phosphatidylethanolamine (16:0_20:4)	rs75344234	8	138164717	C	T	-0.177791	0.0373529	0.0657619	1.97726e-06	22.6486
Phosphatidylethanolamine (16:0_20:4)	rs149460121	9	137858500	A	T	0.145312	0.0290697	0.108952	5.91115e-07	24.9799
Phosphatidylethanolamine (16:0_20:4)	rs139848079	10	59368742	T	C	-0.254464	0.0530683	0.0303805	1.6605e-06	22.9854
Phosphatidylethanolamine (16:0_20:4)	rs9943332	10	128061505	A	G	0.120316	0.0257419	0.135092	3.01063e-06	21.8391
Phosphatidylethanolamine (16:0_20:4)	rs1815786	11	117050674	C	T	-0.133951	0.0254337	0.866185	1.43143e-07	27.7295
Phosphatidylethanolamine (16:0_20:4)	rs10892181	11	117828871	G	T	0.0802959	0.0174316	0.465635	4.167e-06	21.212
Phosphatidylethanolamine (16:0_20:4)	rs1690333	15	57616988	C	T	0.0995935	0.0174549	0.439219	1.20293e-08	32.5459
Phosphatidylethanolamine (16:0_20:4)	rs61999891	15	58007401	A	G	0.160988	0.0290463	0.103938	3.10374e-08	30.7097
Phosphatidylethanolamine (16:0_20:4)	rs2043085	15	58388755	C	T	-0.371658	0.0168512	0.576127	3.61517e-104	486.29
Phosphatidylethanolamine (16:0_20:4)	rs1800588	15	58431476	T	C	0.393098	0.0194047	0.258046	1.26098e-88	410.258
Phosphatidylethanolamine (16:0_20:4)	rs34278620	15	59032191	G	A	0.213468	0.0261977	0.124967	4.391e-16	66.3757
Phosphatidylethanolamine (16:0_20:4)	rs2684847	18	47243946	A	C	-0.118049	0.0248233	0.852784	2.01816e-06	22.6087
Phosphatidylethanolamine (18:0_18:2)	rs4296402	2	174696563	A	G	0.105692	0.0230234	0.159558	4.48908e-06	21.068
Phosphatidylethanolamine (18:0_18:2)	rs62291572	4	4996200	T	C	0.100166	0.0210358	0.214393	1.9563e-06	22.6673
Phosphatidylethanolamine (18:0_18:2)	rs13110318	4	38137235	A	G	-0.121034	0.0261485	0.113863	3.73629e-06	21.419
Phosphatidylethanolamine (18:0_18:2)	rs72679383	4	100929253	T	G	0.286005	0.0585195	0.0215822	1.04468e-06	23.8794
Phosphatidylethanolamine (18:0_18:2)	rs10069895	5	86297284	C	T	0.0972163	0.0195964	0.764282	7.18282e-07	24.6039
Phosphatidylethanolamine (18:0_18:2)	rs419482	6	94336592	T	A	-0.07818	0.0169641	0.407997	4.12076e-06	21.2328
Phosphatidylethanolamine (18:0_18:2)	rs62434228	6	154681357	A	G	0.108606	0.0229892	0.160293	2.35249e-06	22.312
Phosphatidylethanolamine (18:0_18:2)	rs2946493	8	12966162	C	T	0.105338	0.0208291	0.206115	4.35416e-07	25.5686
Phosphatidylethanolamine (18:0_18:2)	rs174527	11	61770929	C	G	0.101831	0.017101	0.44432	2.72712e-09	35.4483
Phosphatidylethanolamine (18:0_18:2)	rs174567	11	61825533	G	A	0.343079	0.0165611	0.409153	1.25122e-92	429.03
Phosphatidylethanolamine (18:0_18:2)	rs117900629	11	62205328	A	G	-0.213456	0.0344698	0.0617708	6.25223e-10	38.3369
Phosphatidylethanolamine (18:0_18:2)	rs964184	11	116778201	C	G	-0.154485	0.0231622	0.848991	2.74918e-11	44.4725
Phosphatidylethanolamine (18:0_18:2)	rs34733845	12	60861641	T	C	0.165054	0.0357081	0.0591948	3.86009e-06	21.3598
Phosphatidylethanolamine (18:0_18:2)	rs138283783	15	58244328	C	T	0.351669	0.0535669	0.0266297	5.55693e-11	43.0877
Phosphatidylethanolamine (18:0_18:2)	rs10468017	15	58386313	T	C	0.297746	0.0172007	0.337526	9.03016e-66	299.556
Phosphatidylethanolamine (18:0_18:2)	rs633695	15	58433640	G	A	0.254709	0.0179728	0.313941	5.55897e-45	200.787
Phosphatidylethanolamine (18:0_18:2)	rs117376818	15	58506762	A	G	0.630354	0.0703718	0.0158097	4.16202e-19	80.2139
Phosphatidylethanolamine (18:0_18:2)	rs73424597	15	58607410	C	T	0.354711	0.0453423	0.0350264	5.88352e-15	61.1815
Phosphatidylethanolamine (18:0_18:2)	rs112129861	15	59047450	C	G	0.155975	0.0337639	0.0648212	3.909e-06	21.3345
Phosphatidylethanolamine (18:0_18:2)	rs111543310	15	59239619	C	T	0.280285	0.0604114	0.022257	3.55148e-06	21.5199
Phosphatidylethanolamine (18:0_18:2)	rs12928099	16	15056648	A	C	-0.112552	0.0185966	0.274439	1.49519e-09	36.6199
Phosphatidylethanolamine (18:0_20:4)	rs116866162	8	11624851	A	G	-0.260057	0.0547503	0.0250983	2.0729e-06	22.555
Phosphatidylethanolamine (18:0_20:4)	rs62549032	9	74092748	A	G	0.22604	0.0488142	0.0306587	3.70627e-06	21.4367
Phosphatidylethanolamine (18:0_20:4)	rs72753379	9	120350676	T	C	0.220536	0.0446652	0.039167	8.08818e-07	24.3724
Phosphatidylethanolamine (18:0_20:4)	rs11031419	11	31584349	T	A	0.17663	0.0353866	0.0586394	6.129e-07	24.9075
Phosphatidylethanolamine (18:0_20:4)	rs174537	11	61785208	T	G	-0.188337	0.0169014	0.407753	1.32847e-28	124.138
Phosphatidylethanolamine (18:0_20:4)	rs10750098	11	116834852	T	G	-0.149466	0.024488	0.863134	1.08946e-09	37.2441
Phosphatidylethanolamine (18:0_20:4)	rs28395406	15	58337150	G	A	-0.195767	0.0246575	0.13063	2.34132e-15	63.0173
Phosphatidylethanolamine (18:0_20:4)	rs10468017	15	58386313	T	C	0.354025	0.0170678	0.337526	7.59268e-93	430.122
Phosphatidylethanolamine (18:0_20:4)	rs633695	15	58433640	G	A	0.28811	0.0179007	0.313941	2.75443e-57	258.974
Phosphatidylethanolamine (18:0_20:4)	rs117376818	15	58506762	A	G	0.66443	0.0700951	0.0158097	3.43257e-21	89.826
Phosphatidylethanolamine (18:0_20:4)	rs6494025	15	58584587	T	C	0.34207	0.0454759	0.0345123	6.04276e-14	56.5648
Phosphatidylethanolamine (18:0_20:4)	rs112129861	15	59047450	C	G	0.173964	0.0337015	0.0648212	2.50816e-07	26.6378
Phosphatidylethanolamine (18:0_20:4)	rs4272979	15	59414071	T	C	0.133225	0.0236629	0.149673	1.86757e-08	31.6894
Phosphatidylethanolamine (18:0_20:4)	rs17798605	18	47575930	G	A	0.214906	0.0455563	0.0381283	2.43227e-06	22.2474
Phosphatidylethanolamine (18:0_20:4)	rs73964403	18	67212380	G	C	-0.226692	0.048157	0.0317622	2.55385e-06	22.153
Phosphatidylethanolamine (18:1_18:1)	rs10915321	1	4046086	A	G	0.168745	0.0357387	0.0694809	2.38317e-06	22.2875
Phosphatidylethanolamine (18:1_18:1)	rs74899875	2	11870210	T	C	0.183961	0.0396726	0.0515669	3.5966e-06	21.4955
Phosphatidylethanolamine (18:1_18:1)	rs78564380	2	13358463	A	G	0.346321	0.0718492	0.0160035	1.46382e-06	23.2269
Phosphatidylethanolamine (18:1_18:1)	rs2946819	3	118500064	T	G	-0.143054	0.0302936	0.911699	2.37841e-06	22.2933
Phosphatidylethanolamine (18:1_18:1)	rs16874868	5	5149248	T	A	-0.127332	0.027772	0.105834	4.61645e-06	21.0154
Phosphatidylethanolamine (18:1_18:1)	rs174548	11	61803876	G	C	0.189661	0.0173235	0.383631	1.12186e-27	119.829
Phosphatidylethanolamine (18:1_18:1)	rs17174502	11	116888939	A	G	0.135821	0.0222793	0.174444	1.13998e-09	37.1542
Phosphatidylethanolamine (18:1_18:1)	rs12909585	15	57610766	A	C	0.0962074	0.0170855	0.438771	1.86253e-08	31.6985
Phosphatidylethanolamine (18:1_18:1)	rs1532085	15	58391167	G	A	-0.2065	0.0168461	0.573441	3.28583e-34	150.217
Phosphatidylethanolamine (18:1_18:1)	rs2070895	15	58431740	A	G	0.259359	0.0191611	0.266647	3.10938e-41	183.163
Phosphatidylethanolamine (18:1_18:1)	rs11633043	15	58545523	A	G	0.135483	0.0216788	0.190884	4.33839e-10	39.0459
Phosphatidylethanolamine (18:1_18:1)	rs76569455	15	59137959	A	G	0.195003	0.0340134	0.0647371	1.02601e-08	32.8594
Phosphatidylethanolamine (18:1_18:1)	rs72880096	17	77018065	C	T	0.136391	0.0285116	0.0991352	1.75446e-06	22.8773
Phosphatidylethanolamine (O-16:1_18:2)	rs78655391	1	110525431	C	T	0.190119	0.0399302	0.0658111	1.97075e-06	22.6615
Phosphatidylethanolamine (O-16:1_18:2)	rs12997068	2	42197717	A	G	0.273283	0.0565129	0.029387	1.36164e-06	23.376
Phosphatidylethanolamine (O-16:1_18:2)	rs62294904	3	182462564	T	A	0.162432	0.0348888	0.0976271	3.30233e-06	21.6676
Phosphatidylethanolamine (O-16:1_18:2)	rs602307	5	73116953	A	T	0.0907976	0.0196399	0.403146	3.86703e-06	21.3654
Phosphatidylethanolamine (O-16:1_18:2)	rs429152	8	54204791	G	T	-0.091764	0.0195206	0.588156	2.65001e-06	22.0901
Phosphatidylethanolamine (O-16:1_18:2)	rs174530	11	61779120	G	A	0.148929	0.0192838	0.414119	1.33171e-14	59.6229
Phosphatidylethanolamine (O-16:1_18:2)	rs9590678	13	42237414	A	T	0.0982135	0.01983	0.410245	7.53648e-07	24.5209
Phosphatidylethanolamine (O-16:1_18:2)	rs5757363	22	38910264	C	G	-0.103401	0.0209199	0.3218	7.93128e-07	24.4214
Phosphatidylethanolamine (O-16:1_20:4)	rs10494405	1	163979236	C	T	-0.126556	0.0276044	0.106309	4.62036e-06	21.013
Phosphatidylethanolamine (O-16:1_20:4)	rs3820438	1	201955621	C	G	0.0899233	0.0183875	0.290801	1.02689e-06	23.9099
Phosphatidylethanolamine (O-16:1_20:4)	rs2573210	2	232520315	A	G	0.113351	0.0227393	0.837819	6.34104e-07	24.8414
Phosphatidylethanolamine (O-16:1_20:4)	rs11725298	4	52717255	C	T	0.259215	0.0567226	0.022275	4.95821e-06	20.8779
Phosphatidylethanolamine (O-16:1_20:4)	rs13123798	4	183919435	C	G	0.0846761	0.017151	0.589069	8.10501e-07	24.3681
Phosphatidylethanolamine (O-16:1_20:4)	rs7445920	5	74678000	T	C	0.0966001	0.0211109	0.193092	4.81867e-06	20.9325
Phosphatidylethanolamine (O-16:1_20:4)	rs9265944	6	31347332	C	T	0.0835278	0.0171439	0.391277	1.12668e-06	23.7313
Phosphatidylethanolamine (O-16:1_20:4)	rs1034755	7	8811155	T	C	0.0850495	0.0179284	0.31944	2.13468e-06	22.4978
Phosphatidylethanolamine (O-16:1_20:4)	rs10234951	7	94419222	G	T	-0.150893	0.0310167	0.0800466	1.16893e-06	23.6606
Phosphatidylethanolamine (O-16:1_20:4)	rs79337987	7	138155111	A	T	-0.294234	0.0607827	0.0195097	1.32017e-06	23.4263
Phosphatidylethanolamine (O-16:1_20:4)	rs11136432	8	1843472	G	T	-0.0804567	0.0171434	0.602149	2.73861e-06	22.0196
Phosphatidylethanolamine (O-16:1_20:4)	rs6601694	8	8390548	A	G	0.0857934	0.0178013	0.333736	1.4665e-06	23.2211
Phosphatidylethanolamine (O-16:1_20:4)	rs2161365	10	12818748	G	A	0.0784806	0.0170961	0.469312	4.49252e-06	21.0673
Phosphatidylethanolamine (O-16:1_20:4)	rs97384	11	61856709	C	T	0.209931	0.0168953	0.580289	4.33573e-35	154.348
Phosphatidylethanolamine (O-16:1_20:4)	rs74677222	12	121783011	A	G	0.145692	0.0304796	0.0829586	1.7858e-06	22.8419
Phosphatidylethanolamine (O-16:1_20:4)	rs77758816	18	4534021	A	G	-0.240921	0.0508063	0.0288288	2.15626e-06	22.4798
Phosphatidylethanolamine (O-16:1_20:4)	rs204474	19	44983921	T	C	-0.0841047	0.0171182	0.598366	9.15207e-07	24.1325
Phosphatidylethanolamine (O-16:1_20:4)	rs3826884	19	55226813	A	G	-0.179098	0.0235917	0.149208	3.55551e-14	57.6158
Phosphatidylethanolamine (O-16:1_22:5)	rs4974228	3	60777864	C	T	0.154243	0.0326843	0.0921252	2.42732e-06	22.2627
Phosphatidylethanolamine (O-16:1_22:5)	rs190716231	7	133098676	C	G	-0.308736	0.0668654	0.0212161	3.97206e-06	21.3116
Phosphatidylethanolamine (O-16:1_22:5)	rs7028232	9	114255513	T	C	0.093425	0.0199698	0.373598	2.95283e-06	21.8788
Phosphatidylethanolamine (O-18:1_18:2)	rs76085699	1	206738030	A	G	-0.122233	0.0253286	0.134293	1.42475e-06	23.2824
Phosphatidylethanolamine (O-18:1_18:2)	rs111703312	2	204509075	G	A	0.334396	0.0705709	0.015707	2.19155e-06	22.4463
Phosphatidylethanolamine (O-18:1_18:2)	rs55683433	4	74887304	A	C	-0.209982	0.0436299	0.0424291	1.51612e-06	23.1563
Phosphatidylethanolamine (O-18:1_18:2)	rs17019568	4	92558738	G	C	0.151007	0.0304257	0.0879835	7.09634e-07	24.6256
Phosphatidylethanolamine (O-18:1_18:2)	rs28844909	4	145707221	A	G	-0.166955	0.0348468	0.0666079	1.69286e-06	22.9481
Phosphatidylethanolamine (O-18:1_18:2)	rs11936543	4	151270229	G	A	-0.142956	0.028897	0.0997795	7.70447e-07	24.4666
Phosphatidylethanolamine (O-18:1_18:2)	rs7003304	8	14334458	T	C	-0.120332	0.0250167	0.138929	1.53946e-06	23.13
Phosphatidylethanolamine (O-18:1_18:2)	rs10811102	9	1911291	T	G	-0.10651	0.0225144	0.195363	2.27783e-06	22.3735
Phosphatidylethanolamine (O-18:1_18:2)	rs174550	11	61804006	C	T	0.194339	0.0172562	0.407429	3.60449e-29	126.795
Phosphatidylethanolamine (O-18:1_18:2)	rs10848158	12	130607421	C	T	0.093351	0.0173106	0.43372	7.16562e-08	29.0728
Phosphatidylethanolamine (O-18:1_18:2)	rs1532085	15	58391167	G	A	-0.0807954	0.0171884	0.573441	2.64258e-06	22.089
Phosphatidylethanolamine (O-18:1_18:2)	rs261334	15	58434545	C	G	-0.104118	0.019974	0.758255	1.91392e-07	27.1641
Phosphatidylethanolamine (O-18:1_18:2)	rs57684876	19	44710429	T	C	0.102271	0.0217546	0.187431	2.638e-06	22.0941
Phosphatidylethanolamine (O-18:1_18:2)	rs190712692	19	44921921	A	G	0.244855	0.0508581	0.0302315	1.50534e-06	23.1724
Phosphatidylethanolamine (O-18:1_20:4)	rs7552510	1	245004736	T	G	0.125957	0.025068	0.124615	5.16375e-07	25.2397
Phosphatidylethanolamine (O-18:1_20:4)	rs71420341	2	59638953	G	A	-0.146246	0.0295383	0.08931	7.5442e-07	24.5062
Phosphatidylethanolamine (O-18:1_20:4)	rs1513795	2	123647385	C	T	0.0799606	0.0169628	0.429437	2.47412e-06	22.2145
Phosphatidylethanolamine (O-18:1_20:4)	rs10234951	7	94419222	G	T	-0.14881	0.0310612	0.0800466	1.69288e-06	22.946
Phosphatidylethanolamine (O-18:1_20:4)	rs6601694	8	8390548	A	G	0.0875381	0.0177933	0.333736	8.84793e-07	24.1969
Phosphatidylethanolamine (O-18:1_20:4)	rs174527	11	61770929	C	G	-0.0788945	0.0170891	0.44432	3.97055e-06	21.3076
Phosphatidylethanolamine (O-18:1_20:4)	rs174536	11	61784455	C	A	-0.251165	0.016818	0.408477	1.08689e-49	222.971
Phosphatidylethanolamine (O-18:1_20:4)	rs2277289	11	118311945	C	T	0.0911425	0.0178382	0.326323	3.31348e-07	26.0987
Phosphatidylethanolamine (O-18:1_20:4)	rs11062287	12	2630538	A	G	0.254733	0.0504092	0.0338808	4.44524e-07	25.5288
Phosphatidylethanolamine (O-18:1_20:4)	rs113913626	12	76255614	T	C	-0.224605	0.0482363	0.0323389	3.27406e-06	21.6755
Phosphatidylethanolamine (O-18:1_20:4)	rs17703316	13	75596558	T	G	0.179193	0.0389348	0.0503857	4.24516e-06	21.1761
Phosphatidylethanolamine (O-18:1_20:4)	rs117565387	16	5924670	T	C	0.174908	0.0376776	0.0531751	3.50941e-06	21.5443
Phosphatidylethanolamine (O-18:1_20:4)	rs35427954	16	76463097	C	T	-0.139919	0.029587	0.0870351	2.29762e-06	22.3579
Phosphatidylethanolamine (O-18:1_20:4)	rs141622900	19	44923535	A	G	0.249592	0.0501224	0.0303278	6.51581e-07	24.79
Phosphatidylethanolamine (O-18:1_20:4)	rs204468	19	44987378	C	T	-0.0952732	0.0170428	0.594995	2.34901e-08	31.242
Phosphatidylethanolamine (O-18:1_20:4)	rs41376249	22	36714714	A	G	-0.112092	0.0236017	0.145884	2.07926e-06	22.5497
Phosphatidylethanolamine (O-18:2_18:1)	rs17368528	1	9264154	T	C	0.160889	0.0309369	0.0842505	2.04452e-07	27.0377
Phosphatidylethanolamine (O-18:2_18:1)	rs112243303	1	224192928	T	C	0.138354	0.0276699	0.111524	5.85827e-07	24.9942
Phosphatidylethanolamine (O-18:2_18:1)	rs79878108	1	245122916	T	C	-0.260637	0.0518356	0.0290958	5.07618e-07	25.2747
Phosphatidylethanolamine (O-18:2_18:1)	rs35253870	2	12232463	G	A	0.11822	0.024476	0.150779	1.39377e-06	23.3223
Phosphatidylethanolamine (O-18:2_18:1)	rs6749797	2	120398486	A	G	-0.0979909	0.0204757	0.228572	1.73709e-06	22.8963
Phosphatidylethanolamine (O-18:2_18:1)	rs12496575	3	236587	G	A	-0.0896759	0.0186959	0.693427	1.6474e-06	23.0001
Phosphatidylethanolamine (O-18:2_18:1)	rs2271489	3	39235168	G	C	-0.171936	0.0318072	0.0814589	6.6718e-08	29.2115
Phosphatidylethanolamine (O-18:2_18:1)	rs13257713	8	112417407	T	C	-0.118977	0.0250419	0.139249	2.06026e-06	22.5664
Phosphatidylethanolamine (O-18:2_18:1)	rs1800588	15	58431476	T	C	0.0952732	0.0200012	0.258046	1.94184e-06	22.683
Phosphatidylethanolamine (O-18:2_18:1)	rs28606541	19	6934007	T	C	-0.206849	0.0431948	0.0427106	1.71399e-06	22.9253
Phosphatidylethanolamine (O-18:2_18:1)	rs8108277	19	44702607	C	T	0.106208	0.0217998	0.188745	1.13131e-06	23.729
Phosphatidylethanolamine (O-18:2_18:2)	rs34683829	2	216708722	T	C	-0.104078	0.0220318	0.206104	2.36083e-06	22.309
Phosphatidylethanolamine (O-18:2_18:2)	rs4603290	11	15301207	C	G	0.153176	0.0306466	0.0986252	5.93779e-07	24.9735
Phosphatidylethanolamine (O-18:2_18:2)	rs2727270	11	61835765	T	C	0.176894	0.0201904	0.2576	2.42956e-18	76.736
Phosphatidylethanolamine (O-18:2_18:2)	rs2550882	16	75515447	G	C	-0.0850257	0.0179987	0.413546	2.36104e-06	22.309
Phosphatidylethanolamine (O-18:2_18:2)	rs238237	17	4999663	A	G	-0.0932762	0.0201405	0.730985	3.69977e-06	21.4419
Phosphatidylethanolamine (O-18:2_18:2)	rs540822327	19	5904792	A	G	-0.261191	0.0528874	0.0313793	8.06353e-07	24.3823
Phosphatidylethanolamine (O-18:2_20:4)	rs143745495	1	119172555	T	C	-0.104406	0.0221106	0.172423	2.37795e-06	22.2909
Phosphatidylethanolamine (O-18:2_20:4)	rs3820438	1	201955621	C	G	0.0889407	0.018406	0.290801	1.37715e-06	23.3432
Phosphatidylethanolamine (O-18:2_20:4)	rs71420341	2	59638953	G	A	-0.13808	0.029602	0.08931	3.1464e-06	21.7519
Phosphatidylethanolamine (O-18:2_20:4)	rs61792775	3	132262400	T	C	-0.152939	0.0328251	0.0729855	3.22908e-06	21.7022
Phosphatidylethanolamine (O-18:2_20:4)	rs17864186	7	127303602	A	C	0.1472	0.0322146	0.0743455	4.96785e-06	20.8732
Phosphatidylethanolamine (O-18:2_20:4)	rs13280051	8	8374175	G	A	0.0925171	0.0193988	0.246593	1.88262e-06	22.7391
Phosphatidylethanolamine (O-18:2_20:4)	rs174556	11	61813163	T	C	-0.182631	0.0172126	0.3796	4.15969e-26	112.547
Phosphatidylethanolamine (O-18:2_20:4)	rs71366199	17	15393870	G	A	0.121346	0.0240972	0.14772	4.87279e-07	25.3511
Phosphatidylethanolamine (O-18:2_20:4)	rs204474	19	44983921	T	C	-0.0954751	0.0171301	0.598366	2.58442e-08	31.0555
Phosphatidylinositol (16:0_18:1)	rs80310784	10	52382881	A	G	0.167815	0.0361183	0.0600161	3.43789e-06	21.5817
Phosphatidylinositol (16:0_18:1)	rs174556	11	61813163	T	C	0.0997193	0.0173	0.3796	8.51397e-09	33.2158
Phosphatidylinositol (16:0_18:1)	rs964184	11	116778201	C	G	-0.122963	0.0232069	0.848991	1.20126e-07	28.0668
Phosphatidylinositol (16:0_18:1)	rs76902173	12	29000949	G	C	-0.29341	0.0586611	0.0216836	5.8084e-07	25.0108
Phosphatidylinositol (16:0_18:1)	rs9564991	13	73455183	T	C	-0.118721	0.0249611	0.129655	2.05845e-06	22.6155
Phosphatidylinositol (16:0_18:1)	rs1540037	18	49656294	G	A	0.0994507	0.0197787	0.756927	5.07206e-07	25.2754
Phosphatidylinositol (16:0_18:1)	rs641738	19	54173068	C	T	-0.116552	0.0170871	0.592842	9.73882e-12	46.5138
Phosphatidylinositol (16:0_18:2)	rs1748199	1	62591465	C	T	-0.113473	0.0191401	0.262098	3.1957e-09	35.1376
Phosphatidylinositol (16:0_18:2)	rs115506950	2	36921090	A	T	0.222176	0.046089	0.0363184	1.46066e-06	23.2314
Phosphatidylinositol (16:0_18:2)	rs28675901	4	108839211	C	T	0.124254	0.0254862	0.128185	1.10926e-06	23.7622
Phosphatidylinositol (16:0_18:2)	rs73127058	5	77835346	A	G	-0.313408	0.0682557	0.0164731	4.46798e-06	21.0775
Phosphatidylinositol (16:0_18:2)	rs9344829	6	64177173	T	C	0.0858645	0.0174709	0.373208	9.07774e-07	24.1475
Phosphatidylinositol (16:0_18:2)	rs17427389	6	150841979	A	G	0.108031	0.0214663	0.191169	4.95578e-07	25.3197
Phosphatidylinositol (16:0_18:2)	rs34777947	7	105583433	C	T	0.102718	0.021588	0.189345	1.9915e-06	22.6331
Phosphatidylinositol (16:0_18:2)	rs174549	11	61803910	A	G	0.164055	0.017408	0.382044	5.74908e-21	88.7886
Phosphatidylinositol (16:0_18:2)	rs10466533	11	116741412	G	A	0.151271	0.0284692	0.095834	1.10724e-07	28.2252
Phosphatidylinositol (16:0_18:2)	rs2264782	12	120994800	T	C	0.0846261	0.0176457	0.358586	1.65201e-06	22.9936
Phosphatidylinositol (16:0_18:2)	rs57107736	16	76627797	T	C	0.115248	0.0246331	0.141101	2.94038e-06	21.8829
Phosphatidylinositol (16:0_18:2)	rs141824100	16	88985800	T	C	-0.18464	0.0387491	0.0505242	1.92506e-06	22.6989
Phosphatidylinositol (16:0_18:2)	rs3786247	18	49592553	G	T	0.158169	0.029029	0.0963705	5.24907e-08	29.6794
Phosphatidylinositol (16:0_18:2)	rs7241918	18	49634583	T	G	0.101642	0.0218706	0.82082	3.42062e-06	21.5924
Phosphatidylinositol (16:0_18:2)	rs11669648	19	54038742	A	G	0.107208	0.0228655	0.17249	2.7998e-06	21.977
Phosphatidylinositol (16:0_18:2)	rs641738	19	54173068	C	T	-0.242422	0.0170676	0.592842	3.64125e-45	201.686
Phosphatidylinositol (16:0_18:2)	rs2274890	20	25320386	A	G	0.102444	0.0190929	0.264937	8.3193e-08	28.7809
Phosphatidylinositol (16:0_18:2)	rs117113213	20	40537052	A	G	0.167474	0.0343671	0.0713596	1.12179e-06	23.7402
Phosphatidylinositol (16:0_20:4)	rs73197087	3	108882807	C	A	-0.162002	0.0321129	0.0935012	4.68039e-07	25.4404
Phosphatidylinositol (16:0_20:4)	rs9653945	3	142941864	A	G	-0.110791	0.0199029	0.364111	2.71653e-08	30.9755
Phosphatidylinositol (16:0_20:4)	rs144018078	6	116375468	G	C	0.286596	0.061328	0.0260788	3.03281e-06	21.8306
Phosphatidylinositol (16:0_20:4)	rs7782358	7	67820	G	A	-0.0978723	0.0201705	0.592619	1.25325e-06	23.5358
Phosphatidylinositol (16:0_20:4)	rs149878915	8	541839	A	G	0.240018	0.0483003	0.0400117	6.90617e-07	24.6849
Phosphatidylinositol (16:0_20:4)	rs578163523	9	126297765	T	G	0.303392	0.0641572	0.0227891	2.31112e-06	22.3542
Phosphatidylinositol (16:0_20:4)	rs174537	11	61785208	T	G	-0.136401	0.0194347	0.407753	2.50772e-12	49.2405
Phosphatidylinositol (16:0_20:4)	rs76609522	12	6138757	T	C	0.310257	0.0660157	0.0232166	2.66533e-06	22.0796
Phosphatidylinositol (16:0_20:4)	rs4759322	12	54071880	G	A	-0.0960774	0.0194167	0.399673	7.70468e-07	24.4756
Phosphatidylinositol (16:0_20:4)	rs12449710	17	52850260	C	A	-0.095965	0.0193636	0.58162	7.402e-07	24.5525
Phosphatidylinositol (16:0_20:4)	rs8736	19	54173495	C	T	0.103755	0.0195599	0.594967	1.17264e-07	28.1273
Phosphatidylinositol (18:0_18:1)	rs10889352	1	62633352	C	T	-0.159957	0.0188116	0.262366	2.22038e-17	72.2826
Phosphatidylinositol (18:0_18:1)	rs1340414	1	102480786	G	A	0.0829918	0.0175313	0.645799	2.24268e-06	22.4038
Phosphatidylinositol (18:0_18:1)	rs12122878	1	189927375	T	C	-0.0856276	0.0185508	0.289378	3.97942e-06	21.3001
Phosphatidylinositol (18:0_18:1)	rs4846841	1	230166915	G	A	0.0909028	0.019046	0.747162	1.8513e-06	22.7733
Phosphatidylinositol (18:0_18:1)	rs12638256	3	142936448	G	A	0.1603	0.0174368	0.631798	4.88475e-20	84.4913
Phosphatidylinositol (18:0_18:1)	rs67835422	4	71877919	T	C	-0.0883283	0.0184497	0.276912	1.72106e-06	22.9139
Phosphatidylinositol (18:0_18:1)	rs1560063	5	5209937	G	A	0.0822785	0.0179261	0.328158	4.50758e-06	21.061
Phosphatidylinositol (18:0_18:1)	rs7742350	6	14803818	T	C	-0.190062	0.0415468	0.0441654	4.84547e-06	20.9216
Phosphatidylinositol (18:0_18:1)	rs11783515	8	58407830	G	A	-0.0880613	0.0171763	0.625763	3.01883e-07	26.2778
Phosphatidylinositol (18:0_18:1)	rs174556	11	61813163	T	C	0.135058	0.0172686	0.3796	5.97575e-15	61.1512
Phosphatidylinositol (18:0_18:1)	rs7122803	11	107883610	G	C	-0.116087	0.0238705	0.860427	1.179e-06	23.6441
Phosphatidylinositol (18:0_18:1)	rs964184	11	116778201	C	G	-0.195386	0.0231395	0.848991	3.67138e-17	71.2784
Phosphatidylinositol (18:0_18:1)	rs2264782	12	120994800	T	C	0.0938268	0.0174242	0.358586	7.47177e-08	28.9886
Phosphatidylinositol (18:0_18:1)	rs1540037	18	49656294	G	A	0.146252	0.019725	0.756927	1.35928e-13	54.9602
Phosphatidylinositol (18:0_18:1)	rs4804576	19	11220678	T	G	-0.167212	0.0346258	0.0624361	1.3984e-06	23.3138
Phosphatidylinositol (18:0_18:1)	rs641738	19	54173068	C	T	-0.22493	0.0169221	0.592842	7.56271e-40	176.63
Phosphatidylinositol (18:0_18:2)	rs1748199	1	62591465	C	T	-0.187301	0.0187142	0.262098	1.99199e-23	100.142
Phosphatidylinositol (18:0_18:2)	rs7561644	2	78784774	T	G	0.0861567	0.0169192	0.461745	3.62639e-07	25.9237
Phosphatidylinositol (18:0_18:2)	rs915894	6	32222613	G	T	-0.0864759	0.0177112	0.326313	1.0691e-06	23.8327
Phosphatidylinositol (18:0_18:2)	rs34777947	7	105583433	C	T	0.101967	0.0213088	0.189345	1.74158e-06	22.8918
Phosphatidylinositol (18:0_18:2)	rs112713750	7	135205323	T	C	-0.267242	0.0582638	0.0204914	4.57503e-06	21.0325
Phosphatidylinositol (18:0_18:2)	rs2081687	8	58476006	C	T	-0.0798477	0.0169954	0.617597	2.67266e-06	22.0669
Phosphatidylinositol (18:0_18:2)	rs114488287	8	84010633	A	T	-0.263131	0.0570882	0.0219914	4.10847e-06	21.2388
Phosphatidylinositol (18:0_18:2)	rs77470505	11	61458997	G	T	0.311226	0.0632179	0.017935	8.70087e-07	24.2298
Phosphatidylinositol (18:0_18:2)	rs150684478	11	61545254	T	G	0.308147	0.0572203	0.0240203	7.45576e-08	28.9931
Phosphatidylinositol (18:0_18:2)	rs174566	11	61824890	G	A	0.29178	0.0166784	0.408433	3.89961e-67	305.972
Phosphatidylinositol (18:0_18:2)	rs964184	11	116778201	C	G	-0.238735	0.0230417	0.848991	5.5856e-25	107.32
Phosphatidylinositol (18:0_18:2)	rs7979473	12	120982457	G	A	-0.109721	0.0168223	0.576548	7.38032e-11	42.5292
Phosphatidylinositol (18:0_18:2)	rs8033940	15	58432643	A	G	0.0911515	0.0179889	0.336674	4.137e-07	25.6683
Phosphatidylinositol (18:0_18:2)	rs41429348	15	73927659	T	C	0.182764	0.0386424	0.0485521	2.29223e-06	22.3631
Phosphatidylinositol (18:0_18:2)	rs1540037	18	49656294	G	A	0.154677	0.0196571	0.756927	4.08557e-15	61.9001
Phosphatidylinositol (18:0_18:2)	rs11669648	19	54038742	A	G	0.11275	0.022528	0.17249	5.71373e-07	25.0419
Phosphatidylinositol (18:0_18:2)	rs8736	19	54173495	C	T	-0.368933	0.0165032	0.594967	4.8208e-107	499.617
Phosphatidylinositol (18:0_18:2)	rs6115094	20	25230191	G	A	0.0791127	0.0167188	0.502471	2.26444e-06	22.3852
Phosphatidylinositol (18:0_18:2)	rs117113213	20	40537052	A	G	0.174181	0.0339012	0.0713596	2.85e-07	26.3907
Phosphatidylinositol (18:0_20:3)	rs1168104	1	62662654	G	A	0.151178	0.0193594	0.737655	6.6559e-15	60.9629
Phosphatidylinositol (18:0_20:3)	rs6820980	4	4988836	A	G	-0.0845752	0.0177711	0.571932	1.98196e-06	22.6428
Phosphatidylinositol (18:0_20:3)	rs76457276	4	37896323	G	A	-0.257477	0.0559194	0.0258295	4.20756e-06	21.1945
Phosphatidylinositol (18:0_20:3)	rs67945876	4	78054777	C	T	-0.0952585	0.0204595	0.234196	3.28488e-06	21.6715
Phosphatidylinositol (18:0_20:3)	rs13147779	4	169287018	C	T	-0.104445	0.0219663	0.189447	2.02621e-06	22.6013
Phosphatidylinositol (18:0_20:3)	rs2819082	6	156379168	C	T	-0.0880739	0.0188336	0.294605	2.9708e-06	21.8625
Phosphatidylinositol (18:0_20:3)	rs7782961	7	6295952	T	A	0.0942046	0.0204585	0.231896	4.20583e-06	21.1967
Phosphatidylinositol (18:0_20:3)	rs11769084	7	72363703	A	G	0.129884	0.0281327	0.104751	3.96495e-06	21.3089
Phosphatidylinositol (18:0_20:3)	rs7845664	8	40712078	G	A	-0.0822238	0.017375	0.576002	2.26087e-06	22.3881
Phosphatidylinositol (18:0_20:3)	rs28514538	8	58485873	G	A	-0.0924647	0.0199586	0.245939	3.67463e-06	21.4567
Phosphatidylinositol (18:0_20:3)	rs1937711	10	51855519	G	C	0.0908298	0.019025	0.651322	1.83975e-06	22.7866
Phosphatidylinositol (18:0_20:3)	rs72914920	11	60782852	A	G	-0.095672	0.0188523	0.306001	3.97757e-07	25.7462
Phosphatidylinositol (18:0_20:3)	rs28456	11	61822009	G	A	0.34925	0.0172557	0.383508	1.70162e-88	409.524
Phosphatidylinositol (18:0_20:3)	rs10897211	11	62056104	A	G	0.0993843	0.0183038	0.335088	5.83602e-08	29.473
Phosphatidylinositol (18:0_20:3)	rs964184	11	116778201	C	G	-0.161961	0.0237795	0.848991	1.05131e-11	46.3754
Phosphatidylinositol (18:0_20:3)	rs12598816	16	80253481	T	G	-0.0905172	0.0193966	0.268016	3.11922e-06	21.7712
Phosphatidylinositol (18:0_20:3)	rs12458441	18	49595788	C	A	0.146694	0.0298014	0.093436	8.73947e-07	24.2227
Phosphatidylinositol (18:0_20:3)	rs117511121	19	18072285	T	C	-0.365443	0.0772468	0.0123821	2.27929e-06	22.3743
Phosphatidylinositol (18:0_20:3)	rs8736	19	54173495	C	T	0.222428	0.0173782	0.594967	4.35001e-37	163.773
Phosphatidylinositol (18:0_20:4)	rs4912056	1	18918184	T	C	0.113707	0.0232474	0.151994	1.024e-06	23.9169
Phosphatidylinositol (18:0_20:4)	rs1168104	1	62662654	G	A	0.193608	0.0187047	0.737655	6.3009e-25	107.109
Phosphatidylinositol (18:0_20:4)	rs112944184	1	239312130	T	C	0.302651	0.0635045	0.0174402	1.91764e-06	22.7067
Phosphatidylinositol (18:0_20:4)	rs4629190	2	68915026	C	T	0.0825397	0.0165529	0.486957	6.29526e-07	24.8574
Phosphatidylinositol (18:0_20:4)	rs11899922	2	137161796	G	A	0.162601	0.0350075	0.0597766	3.46368e-06	21.5677
Phosphatidylinositol (18:0_20:4)	rs9848779	3	142933227	G	C	-0.0941491	0.0174371	0.630621	6.89557e-08	29.1449
Phosphatidylinositol (18:0_20:4)	rs13068826	3	171396003	A	G	-0.0795831	0.0167355	0.586799	2.02104e-06	22.607
Phosphatidylinositol (18:0_20:4)	rs67945876	4	78054777	C	T	-0.0942145	0.0198508	0.234196	2.11239e-06	22.5195
Phosphatidylinositol (18:0_20:4)	rs3004050	6	26740240	A	G	0.0816743	0.0175404	0.355657	3.27472e-06	21.6756
Phosphatidylinositol (18:0_20:4)	rs2725021	8	4623841	G	C	0.0844189	0.0171796	0.507268	9.12274e-07	24.1397
Phosphatidylinositol (18:0_20:4)	rs11780610	8	18402366	T	C	-0.0922255	0.0177959	0.679967	2.24871e-07	26.8498
Phosphatidylinositol (18:0_20:4)	rs61872308	10	112296190	C	G	-0.144399	0.030725	0.0854624	2.65222e-06	22.0812
Phosphatidylinositol (18:0_20:4)	rs174533	11	61781553	A	G	-0.249094	0.0167668	0.408601	3.39942e-49	220.651
Phosphatidylinositol (18:0_20:4)	rs964184	11	116778201	C	G	-0.267072	0.0229789	0.848991	5.9732e-31	135.045
Phosphatidylinositol (18:0_20:4)	rs10138449	14	61547116	C	G	0.117235	0.02467	0.132508	2.04735e-06	22.5764
Phosphatidylinositol (18:0_20:4)	rs56339947	18	49628409	C	T	0.18819	0.0265038	0.114435	1.35901e-12	50.4029
Phosphatidylinositol (18:0_20:4)	rs6507942	18	49666690	A	T	0.0787637	0.0165474	0.498808	1.97511e-06	22.6502
Phosphatidylinositol (18:0_20:4)	rs17699030	19	11220266	G	A	-0.23075	0.039296	0.0469459	4.48452e-09	34.4719
Phosphatidylinositol (18:0_20:4)	rs10423460	19	31666796	G	A	-0.120436	0.0258455	0.873835	3.22009e-06	21.7081
Phosphatidylinositol (18:0_20:4)	rs144215405	19	53935764	T	C	-0.307801	0.06556	0.0185831	2.71665e-06	22.0364
Phosphatidylinositol (18:0_20:4)	rs8736	19	54173495	C	T	0.275272	0.0167478	0.594967	1.2565e-59	270.077
Phosphatidylinositol (18:0_20:4)	rs2425225	20	36376425	C	T	0.0780556	0.0170658	0.629716	4.86933e-06	20.9138
Phosphatidylinositol (18:1_18:1)	rs10889352	1	62633352	C	T	-0.154372	0.0188064	0.262366	2.62625e-16	67.3604
Phosphatidylinositol (18:1_18:1)	rs627108	1	230174822	T	C	-0.0845578	0.0170173	0.395819	6.88262e-07	24.6834
Phosphatidylinositol (18:1_18:1)	rs72846591	2	141712670	C	T	0.0799913	0.0171137	0.397637	3.00283e-06	21.8412
Phosphatidylinositol (18:1_18:1)	rs62409317	4	25950031	A	G	0.194554	0.0419832	0.0462257	3.64664e-06	21.4688
Phosphatidylinositol (18:1_18:1)	rs11783515	8	58407830	G	A	-0.0887851	0.0171691	0.625763	2.38643e-07	26.734
Phosphatidylinositol (18:1_18:1)	rs174568	11	61826344	T	C	0.156754	0.0169763	0.40512	3.37219e-20	85.2373
Phosphatidylinositol (18:1_18:1)	rs964184	11	116778201	C	G	-0.166287	0.023159	0.848991	7.64614e-13	51.5413
Phosphatidylinositol (18:1_18:1)	rs12428337	13	22601154	A	G	0.0894459	0.0194989	0.238142	4.56394e-06	21.0368
Phosphatidylinositol (18:1_18:1)	rs186422572	14	103616633	A	G	0.347295	0.0753277	0.013181	4.08283e-06	21.2504
Phosphatidylinositol (18:1_18:1)	rs10468017	15	58386313	T	C	0.0885897	0.017551	0.337526	4.58905e-07	25.4707
Phosphatidylinositol (18:1_18:1)	rs9652580	16	24297504	T	C	-0.0804729	0.0172883	0.423379	3.2982e-06	21.6607
Phosphatidylinositol (18:1_18:1)	rs1540037	18	49656294	G	A	0.164745	0.0197139	0.756927	7.65849e-17	69.8165
Phosphatidylinositol (18:1_18:1)	rs4804576	19	11220678	T	G	-0.177789	0.0345158	0.0624361	2.6575e-07	26.5248
Phosphatidylinositol (18:1_18:1)	rs36634	19	54142105	A	G	-0.121793	0.0168952	0.592939	6.21097e-13	51.9513
Phosphatidylinositol (18:1_18:1)	rs41418546	21	36261009	G	T	0.148185	0.0323613	0.0762262	4.74548e-06	20.9621
Phosphatidylinositol (18:1_18:2)	rs10889352	1	62633352	C	T	-0.124248	0.0198986	0.262366	4.52589e-10	38.9762
Phosphatidylinositol (18:1_18:2)	rs10911365	1	183589970	A	G	0.144396	0.0310162	0.0896368	3.28873e-06	21.667
Phosphatidylinositol (18:1_18:2)	rs11803708	1	236637819	A	G	0.197145	0.0411388	0.0486249	1.68622e-06	22.958
Phosphatidylinositol (18:1_18:2)	rs79507869	2	42173936	A	C	-0.125292	0.0262146	0.128987	1.79491e-06	22.8363
Phosphatidylinositol (18:1_18:2)	rs4848460	2	117641775	T	C	0.186809	0.0404518	0.0501636	3.94305e-06	21.3199
Phosphatidylinositol (18:1_18:2)	rs73109128	3	74310731	G	C	0.25887	0.0546377	0.027823	2.20392e-06	22.4411
Phosphatidylinositol (18:1_18:2)	rs17074477	5	172222516	G	A	-0.139634	0.0280388	0.108585	6.51406e-07	24.793
Phosphatidylinositol (18:1_18:2)	rs174568	11	61826344	T	C	0.161102	0.0177525	0.40512	1.47356e-19	82.3283
Phosphatidylinositol (18:1_18:2)	rs964184	11	116778201	C	G	-0.122701	0.0242421	0.848991	4.27514e-07	25.6107
Phosphatidylinositol (18:1_18:2)	rs144480172	12	32548599	T	C	0.279119	0.0565214	0.0250945	8.07266e-07	24.3792
Phosphatidylinositol (18:1_18:2)	rs72753955	15	82771066	G	A	-0.416852	0.0877776	0.0106728	2.08536e-06	22.5456
Phosphatidylinositol (18:1_18:2)	rs1544531	16	5592867	A	C	0.0823997	0.0174457	0.516515	2.36955e-06	22.3018
Phosphatidylinositol (18:1_18:2)	rs72884421	18	13582870	C	G	-0.16833	0.0356571	0.0664959	2.39671e-06	22.2791
Phosphatidylinositol (18:1_18:2)	rs9953437	18	49594230	A	G	0.154423	0.0300742	0.0962419	2.90871e-07	26.3574
Phosphatidylinositol (18:1_18:2)	rs365653	19	44858389	G	A	-0.140626	0.0307231	0.0908243	4.79749e-06	20.9444
Phosphatidylinositol (18:1_18:2)	rs8736	19	54173495	C	T	-0.13125	0.017889	0.594967	2.44781e-13	53.8137
Phosphatidylinositol (18:1_20:4)	rs1168127	1	62670407	A	C	0.105214	0.0209518	0.737281	5.25517e-07	25.2091
Phosphatidylinositol (18:1_20:4)	rs4920209	1	234028770	A	G	0.0877335	0.0182806	0.474591	1.62899e-06	23.0251
Phosphatidylinositol (18:1_20:4)	rs140854080	4	87407252	A	G	0.370136	0.0784979	0.014046	2.46842e-06	22.2259
Phosphatidylinositol (18:1_20:4)	rs55976852	6	94237667	C	A	-0.0988471	0.0207396	0.273514	1.92028e-06	22.708
Phosphatidylinositol (18:1_20:4)	rs2819083	6	156379682	A	G	-0.0924368	0.0183576	0.486156	4.91564e-07	25.3461
Phosphatidylinositol (18:1_20:4)	rs36061340	8	100795002	T	C	0.193672	0.0413868	0.0520741	2.93738e-06	21.8908
Phosphatidylinositol (18:1_20:4)	rs670975	11	76222144	T	A	0.173167	0.0376012	0.0668971	4.20244e-06	21.2021
Phosphatidylinositol (18:1_20:4)	rs61915733	12	18171023	A	G	0.152153	0.0320351	0.0897148	2.08889e-06	22.5508
Phosphatidylinositol (18:1_20:4)	rs117210444	16	73859072	G	A	-0.28677	0.0498468	0.0344767	9.18718e-09	33.0861
Phosphatidylinositol (18:1_20:4)	rs957142	18	49619347	A	G	0.151693	0.0320346	0.0937172	2.23809e-06	22.4153
Phosphatidylinositol (18:1_20:4)	rs75166839	18	73825578	G	A	0.300818	0.0649491	0.0219115	3.70404e-06	21.4444
Sphingomyelin (d32:1)	rs11591147	1	55039974	T	G	-0.233201	0.0465043	0.0332154	5.44351e-07	25.1393
Sphingomyelin (d32:1)	rs2553631	2	124364198	T	A	-0.150728	0.0327478	0.0699329	4.23692e-06	21.1789
Sphingomyelin (d32:1)	rs6768493	3	4819419	C	G	0.0785022	0.0165927	0.52508	2.27364e-06	22.3773
Sphingomyelin (d32:1)	rs6444176	3	186868271	T	C	0.18035	0.0375449	0.0519949	1.58934e-06	23.068
Sphingomyelin (d32:1)	rs75418091	4	4501634	T	C	0.405782	0.0791558	0.0118986	3.02577e-07	26.2724
Sphingomyelin (d32:1)	rs2604631	4	60937521	A	G	-0.0896432	0.0194307	0.753569	4.02525e-06	21.2783
Sphingomyelin (d32:1)	rs12192157	6	169320808	T	C	0.0789385	0.0168319	0.465185	2.78395e-06	21.9882
Sphingomyelin (d32:1)	rs10975312	9	5837780	A	G	0.245869	0.0486959	0.0312139	4.54616e-07	25.486
Sphingomyelin (d32:1)	rs58001441	9	6764828	A	G	-0.103635	0.0225084	0.165084	4.20932e-06	21.1935
Sphingomyelin (d32:1)	rs3741111	11	124076588	G	A	0.0815591	0.0166717	0.482808	1.01884e-06	23.9257
Sphingomyelin (d32:1)	rs7157785	14	63768838	T	G	0.513407	0.0244241	0.125459	3.08413e-95	441.739
Sphingomyelin (d32:1)	rs8017356	14	65115063	G	A	-0.347663	0.0717451	0.986281	1.2866e-06	23.4753
Sphingomyelin (d32:1)	rs10468017	15	58386313	T	C	0.0834858	0.0174783	0.337526	1.82086e-06	22.809
Sphingomyelin (d32:1)	rs72649550	15	93611333	C	G	0.0815323	0.0178038	0.332226	4.73398e-06	20.9659
Sphingomyelin (d32:1)	rs217184	16	72072066	C	T	-0.0955211	0.0198318	0.227964	1.48987e-06	23.1928
Sphingomyelin (d32:1)	rs75679663	17	4764677	A	C	-0.256138	0.0536771	0.0257881	1.86011e-06	22.764
Sphingomyelin (d32:1)	rs3026120	17	5384095	A	G	-0.174827	0.0311838	0.0745924	2.14118e-08	31.4223
Sphingomyelin (d32:1)	rs118068660	19	11079868	T	C	-0.153018	0.0281013	0.0946153	5.34045e-08	29.6422
Sphingomyelin (d32:1)	rs7247433	19	19684751	A	C	-0.0800499	0.0173869	0.394421	4.20655e-06	21.1912
Sphingomyelin (d32:1)	rs364585	20	12982070	G	A	-0.10997	0.0175637	0.66136	4.03174e-10	39.1918
Sphingomyelin (d32:1)	rs138440819	20	33730205	A	G	-0.328375	0.070131	0.0149409	2.88861e-06	21.9179
Sphingomyelin (d34:0)	rs11591147	1	55039974	T	G	-0.255579	0.0528074	0.0332154	1.32961e-06	23.4164
Sphingomyelin (d34:0)	rs6683774	1	198625465	T	C	0.177744	0.0365319	0.933835	1.1696e-06	23.6649
Sphingomyelin (d34:0)	rs17497891	1	222184468	G	A	0.118672	0.0251883	0.150408	2.50983e-06	22.1901
Sphingomyelin (d34:0)	rs934198	2	21055901	T	G	0.0978059	0.0198357	0.297016	8.3951e-07	24.305
Sphingomyelin (d34:0)	rs55811539	3	113313552	C	T	-0.399213	0.0835997	0.012442	1.83382e-06	22.7961
Sphingomyelin (d34:0)	rs143424675	4	72883702	T	C	0.261532	0.0509689	0.0316399	2.96234e-07	26.3208
Sphingomyelin (d34:0)	rs2808569	9	98537277	C	A	-0.0978734	0.0210823	0.241993	3.50945e-06	21.5453
Sphingomyelin (d34:0)	rs80130206	10	106229406	T	C	-0.182477	0.0390292	0.0549597	2.99296e-06	21.8523
Sphingomyelin (d34:0)	rs174535	11	61783884	C	T	-0.0976311	0.0183889	0.409133	1.13756e-07	28.179
Sphingomyelin (d34:0)	rs12880341	14	63769473	C	T	-0.327398	0.0271446	0.125239	3.94017e-33	145.427
Sphingomyelin (d34:0)	rs11631073	15	57322347	T	C	-0.0911807	0.0186999	0.61838	1.1084e-06	23.7677
Sphingomyelin (d34:0)	rs117869386	17	3754766	A	G	-0.415344	0.0820413	0.0133546	4.25245e-07	25.6219
Sphingomyelin (d34:0)	rs75679663	17	4764677	A	C	-0.689318	0.0622805	0.0257881	3.31053e-28	122.46
Sphingomyelin (d34:0)	rs3026120	17	5384095	A	G	-0.207247	0.0341995	0.0745924	1.43923e-09	36.7111
Sphingomyelin (d34:0)	rs8071514	17	80990283	A	C	0.0848261	0.0180916	0.568543	2.80367e-06	21.9768
Sphingomyelin (d34:0)	rs73015021	19	11082239	G	A	-0.15289	0.0315851	0.0921263	1.32465e-06	23.4236
Sphingomyelin (d34:0)	rs595587	21	43371358	C	T	0.089964	0.0191098	0.340311	2.55748e-06	22.1557
Sphingomyelin (d34:1)	rs11591147	1	55039974	T	G	-0.418933	0.0464311	0.0332154	2.31711e-19	81.3861
Sphingomyelin (d34:1)	rs1934410	1	180552628	T	G	0.0815631	0.0174114	0.626895	2.85572e-06	21.9381
Sphingomyelin (d34:1)	rs7575840	2	21050618	T	G	0.100469	0.0184676	0.29585	5.49698e-08	29.5884
Sphingomyelin (d34:1)	rs74915447	4	72899760	A	G	0.288202	0.0442012	0.0377859	7.49753e-11	42.5016
Sphingomyelin (d34:1)	rs114483871	4	73124451	T	C	0.282143	0.044815	0.0380971	3.23989e-10	39.6251
Sphingomyelin (d34:1)	rs116302332	4	74505174	T	C	0.37653	0.050726	0.0281155	1.27703e-13	55.0829
Sphingomyelin (d34:1)	rs35577358	4	162543049	G	A	0.126223	0.0245655	0.135382	2.84167e-07	26.394
Sphingomyelin (d34:1)	rs2306619	5	126552164	G	A	-0.101382	0.0213735	0.182786	2.1448e-06	22.4931
Sphingomyelin (d34:1)	rs7012814	8	9315848	A	G	0.0798929	0.0168262	0.511845	2.09055e-06	22.5384
Sphingomyelin (d34:1)	rs78143047	9	5527351	G	A	0.342694	0.0704936	0.0148593	1.18973e-06	23.6261
Sphingomyelin (d34:1)	rs7032795	9	114372665	C	T	0.0841981	0.0166666	0.480745	4.47028e-07	25.5146
Sphingomyelin (d34:1)	rs7909144	10	52240944	G	A	0.0787948	0.0169176	0.593119	3.25297e-06	21.6869
Sphingomyelin (d34:1)	rs117279275	12	52892255	A	G	-0.333829	0.0693587	0.0144235	1.51931e-06	23.1593
Sphingomyelin (d34:1)	rs191640693	13	47201342	T	C	-0.244149	0.052982	0.0271793	4.13005e-06	21.2291
Sphingomyelin (d34:1)	rs722814	14	69889451	A	C	0.142308	0.031073	0.0788554	4.73531e-06	20.9687
Sphingomyelin (d34:1)	rs56108088	14	86739725	C	T	0.0770862	0.0167239	0.56286	4.10843e-06	21.2401
Sphingomyelin (d34:1)	rs7350789	15	58387469	A	G	0.110435	0.0168937	0.39282	6.71347e-11	42.7211
Sphingomyelin (d34:1)	rs141286087	16	51029992	G	A	0.218626	0.0451575	0.0407566	1.3149e-06	23.4327
Sphingomyelin (d34:1)	rs75679663	17	4764677	A	C	-0.304284	0.0536888	0.0257881	1.50287e-08	32.1122
Sphingomyelin (d34:1)	rs72837884	17	5394152	T	C	-0.162438	0.0312175	0.0745917	2.00827e-07	27.0681
Sphingomyelin (d34:1)	rs118068660	19	11079868	T	C	-0.243968	0.028047	0.0946153	4.09571e-18	75.6435
Sphingomyelin (d34:1)	rs1800961	20	44413724	T	C	-0.188904	0.0372092	0.0524109	3.9318e-07	25.7668
Sphingomyelin (d34:1)	rs2836524	21	38573905	A	G	0.167372	0.0357576	0.0597165	2.90407e-06	21.9032
Sphingomyelin (d34:2)	rs11591147	1	55039974	T	G	-0.24615	0.0465395	0.0332154	1.26512e-07	27.9663
Sphingomyelin (d34:2)	rs116302332	4	74505174	T	C	0.29779	0.0507941	0.0281155	4.74081e-09	34.3615
Sphingomyelin (d34:2)	rs7012814	8	9315848	A	G	0.0866027	0.0168163	0.511845	2.6721e-07	26.5143
Sphingomyelin (d34:2)	rs10975312	9	5837780	A	G	0.23695	0.0487192	0.0312139	1.17629e-06	23.6479
Sphingomyelin (d34:2)	rs113127305	10	70837164	A	G	-0.217065	0.0382651	0.0497976	1.45911e-08	32.1701
Sphingomyelin (d34:2)	rs174561	11	61815236	C	T	-0.169628	0.0171712	0.381331	7.2617e-23	97.5602
Sphingomyelin (d34:2)	rs117009181	12	124846478	C	T	0.109999	0.0231389	0.14991	2.03179e-06	22.5928
Sphingomyelin (d34:2)	rs111507730	13	33753876	C	T	0.170815	0.0367157	0.0536557	3.32898e-06	21.6385
Sphingomyelin (d34:2)	rs17276940	14	20017956	T	C	-0.213631	0.0460042	0.0335231	3.47766e-06	21.5582
Sphingomyelin (d34:2)	rs1033030	14	99309314	A	G	-0.105259	0.0221985	0.176381	2.15763e-06	22.4776
Sphingomyelin (d34:2)	rs1532085	15	58391167	G	A	-0.109151	0.0167444	0.573441	7.5731e-11	42.481
Sphingomyelin (d34:2)	rs939971	15	80029927	A	C	-0.0961931	0.02039	0.211139	2.42909e-06	22.2501
Sphingomyelin (d34:2)	rs12952341	17	4482208	T	C	0.085319	0.0186487	0.326293	4.8366e-06	20.9254
Sphingomyelin (d34:2)	rs113722226	19	11078596	C	T	-0.186339	0.0281237	0.0942878	3.69773e-11	43.8876
Sphingomyelin (d34:2)	rs61751862	19	48629610	C	G	0.252655	0.0479237	0.0305294	1.38737e-07	27.7865
Sphingomyelin (d36:1)	rs11591147	1	55039974	T	G	-0.258634	0.0466015	0.0332154	2.95893e-08	30.7929
Sphingomyelin (d36:1)	rs1452773	2	50050811	G	T	-0.116998	0.0239903	0.138226	1.10026e-06	23.7774
Sphingomyelin (d36:1)	rs12464353	2	60982893	A	G	0.229316	0.0479223	0.0326209	1.74149e-06	22.8914
Sphingomyelin (d36:1)	rs886813	2	241457278	T	G	0.0810658	0.0168871	0.468419	1.61398e-06	23.038
Sphingomyelin (d36:1)	rs112585713	4	72876701	A	G	0.281744	0.0479581	0.0316399	4.41313e-09	34.5036
Sphingomyelin (d36:1)	rs79146711	4	73424911	T	C	0.234351	0.0408695	0.0451481	1.01855e-08	32.8711
Sphingomyelin (d36:1)	rs182695896	4	73947510	C	A	0.339186	0.0529464	0.025305	1.58361e-10	41.0281
Sphingomyelin (d36:1)	rs6829637	4	110405753	G	A	-0.0787479	0.0172021	0.415783	4.77207e-06	20.9505
Sphingomyelin (d36:1)	rs12675806	8	4789612	A	G	0.125915	0.0264133	0.111635	1.90458e-06	22.719
Sphingomyelin (d36:1)	rs6558122	8	29518250	C	T	-0.139654	0.0276682	0.100672	4.58328e-07	25.4697
Sphingomyelin (d36:1)	rs581080	9	15305380	C	G	0.114087	0.0236725	0.856198	1.46881e-06	23.22
Sphingomyelin (d36:1)	rs1169306	12	121000508	T	C	-0.0853431	0.0173796	0.359634	9.27111e-07	24.1066
Sphingomyelin (d36:1)	rs7157785	14	63768838	T	G	0.135779	0.0251045	0.125459	6.55581e-08	29.2443
Sphingomyelin (d36:1)	rs186039163	17	3547599	G	T	-0.415596	0.0840244	0.010095	7.73616e-07	24.4574
Sphingomyelin (d36:1)	rs75679663	17	4764677	A	C	-0.325472	0.0537008	0.0257881	1.42114e-09	36.7236
Sphingomyelin (d36:1)	rs117643293	17	5065669	T	C	-0.170735	0.0340637	0.0619915	5.50487e-07	25.1154
Sphingomyelin (d36:1)	rs2336171	19	8209156	C	G	0.19526	0.0170042	0.398749	2.93958e-30	131.824
Sphingomyelin (d36:1)	rs7248003	19	8236164	T	C	0.145275	0.019045	0.720882	2.68847e-14	58.17
Sphingomyelin (d36:1)	rs12462619	19	8607097	C	T	-0.107941	0.0193018	0.261292	2.32436e-08	31.2648
Sphingomyelin (d36:1)	rs364585	20	12982070	G	A	-0.109248	0.0175897	0.66136	5.55191e-10	38.5646
Sphingomyelin (d36:1)	rs4809845	20	51460945	C	T	0.129152	0.0249852	0.133664	2.41262e-07	26.7126
Sphingomyelin (d36:2)	rs12464353	2	60982893	A	G	0.22104	0.047921	0.0326209	4.04379e-06	21.2701
Sphingomyelin (d36:2)	rs78999781	2	203425314	C	T	-0.147582	0.0290763	0.0910194	3.95488e-07	25.7553
Sphingomyelin (d36:2)	rs6444176	3	186868271	T	C	0.175355	0.0376277	0.0519949	3.21656e-06	21.712
Sphingomyelin (d36:2)	rs182695896	4	73947510	C	A	0.30329	0.0530431	0.025305	1.12191e-08	32.6842
Sphingomyelin (d36:2)	rs7700432	5	130859001	A	G	-0.0794721	0.0173224	0.353762	4.55137e-06	21.0422
Sphingomyelin (d36:2)	rs117546336	6	98098087	G	T	-0.189726	0.0398834	0.0473065	2.00297e-06	22.6229
Sphingomyelin (d36:2)	rs174544	11	61800281	A	C	-0.178175	0.0171876	0.379757	5.30012e-25	107.434
Sphingomyelin (d36:2)	rs9738226	12	120985856	G	A	0.100806	0.0168639	0.57866	2.37014e-09	35.722
Sphingomyelin (d36:2)	rs17276940	14	20017956	T	C	-0.218629	0.046071	0.0335231	2.11921e-06	22.5133
Sphingomyelin (d36:2)	rs111906544	16	7818592	C	G	-0.268905	0.0579917	0.0221987	3.59372e-06	21.4954
Sphingomyelin (d36:2)	rs72879665	18	13203131	A	G	0.381868	0.0833797	0.0105159	4.72775e-06	20.9693
Sphingomyelin (d36:2)	rs7253584	19	8222034	C	T	0.180906	0.0177097	0.675239	2.47575e-24	104.319
Sphingomyelin (d36:2)	rs7247304	19	8602475	T	C	-0.103184	0.0192871	0.267268	9.07423e-08	28.6134
Sphingomyelin (d36:2)	rs148860058	22	48612019	A	G	0.400771	0.0871824	0.0106127	4.36666e-06	21.1258
Sphingomyelin (d38:1)	rs76174849	1	8738706	T	C	0.334155	0.0719181	0.0140437	3.43771e-06	21.5823
Sphingomyelin (d38:1)	rs11591147	1	55039974	T	G	-0.300649	0.0464953	0.0332154	1.07123e-10	41.8004
Sphingomyelin (d38:1)	rs1452773	2	50050811	G	T	-0.110189	0.0239446	0.138226	4.25645e-06	21.1709
Sphingomyelin (d38:1)	rs116773966	2	145963613	A	G	0.30059	0.0638133	0.0175273	2.51701e-06	22.1822
Sphingomyelin (d38:1)	rs73073606	3	194176577	C	A	-0.0964597	0.0201291	0.240638	1.68305e-06	22.9574
Sphingomyelin (d38:1)	rs77645768	4	72803111	A	G	0.303813	0.0536336	0.0255539	1.52525e-08	32.0788
Sphingomyelin (d38:1)	rs114483871	4	73124451	T	C	0.268435	0.0448087	0.0380971	2.1851e-09	35.8784
Sphingomyelin (d38:1)	rs182695896	4	73947510	C	A	0.370559	0.0528311	0.025305	2.5258e-12	49.1829
Sphingomyelin (d38:1)	rs374071816	6	160682773	A	T	0.190101	0.0362596	0.057405	1.62222e-07	27.479
Sphingomyelin (d38:1)	rs12675806	8	4789612	A	G	0.12064	0.0263658	0.111635	4.81976e-06	20.9305
Sphingomyelin (d38:1)	rs147426822	8	23959870	T	C	0.359013	0.0785717	0.0132291	4.97363e-06	20.8721
Sphingomyelin (d38:1)	rs13258507	8	125480355	G	T	0.092576	0.0194286	0.240579	1.92347e-06	22.6983
Sphingomyelin (d38:1)	rs715119	9	104975112	T	C	-0.0919093	0.019693	0.232508	3.11187e-06	21.7758
Sphingomyelin (d38:1)	rs7478167	10	101716501	A	T	-0.0830124	0.017848	0.669445	3.35965e-06	21.6265
Sphingomyelin (d38:1)	rs3741111	11	124076588	G	A	0.0864294	0.0166606	0.482808	2.18518e-07	26.9042
Sphingomyelin (d38:1)	rs7970512	12	67513820	A	C	-0.225255	0.0477784	0.0349783	2.46433e-06	22.2211
Sphingomyelin (d38:1)	rs117146578	12	101922985	C	T	0.182505	0.0391937	0.0482174	3.27203e-06	21.6768
Sphingomyelin (d38:1)	rs7157785	14	63768838	T	G	0.369888	0.0247661	0.125459	1.10556e-49	223
Sphingomyelin (d38:1)	rs75679663	17	4764677	A	C	-0.474424	0.0534846	0.0257881	9.05784e-19	78.6601
Sphingomyelin (d38:1)	rs117643293	17	5065669	T	C	-0.243402	0.0339483	0.0619915	8.24772e-13	51.3915
Sphingomyelin (d38:1)	rs144440646	18	71848979	C	T	-0.393871	0.081885	0.0112609	1.54008e-06	23.1301
Sphingomyelin (d38:1)	rs7258249	19	8206837	A	G	0.216755	0.0168928	0.39865	2.80788e-37	164.594
Sphingomyelin (d38:1)	rs7248003	19	8236164	T	C	0.109401	0.0190585	0.720882	9.83536e-09	32.9416
Sphingomyelin (d38:1)	rs12462619	19	8607097	C	T	-0.0962996	0.0192824	0.261292	6.04247e-07	24.9348
Sphingomyelin (d38:1)	rs7247433	19	19684751	A	C	-0.0851794	0.017379	0.394421	9.71664e-07	24.0159
Sphingomyelin (d38:1)	rs364585	20	12982070	G	A	-0.164463	0.0175023	0.66136	7.38561e-21	88.2724
Sphingomyelin (d38:1)	rs76596580	21	34990612	T	C	0.121201	0.026425	0.11506	4.58147e-06	21.0311
Sphingomyelin (d38:2)	rs11591147	1	55039974	T	G	-0.218522	0.0466381	0.0332154	2.84306e-06	21.9476
Sphingomyelin (d38:2)	rs3936109	3	184623650	G	A	-0.103573	0.0220623	0.179675	2.72128e-06	22.0328
Sphingomyelin (d38:2)	rs77645768	4	72803111	A	G	0.268378	0.0537818	0.0255539	6.16012e-07	24.8944
Sphingomyelin (d38:2)	rs114483871	4	73124451	T	C	0.220284	0.0448797	0.0380971	9.37911e-07	24.0849
Sphingomyelin (d38:2)	rs182695896	4	73947510	C	A	0.325778	0.0530383	0.025305	8.5666e-10	37.7175
Sphingomyelin (d38:2)	rs114717988	6	48788044	A	T	0.197478	0.0396221	0.0457462	6.36725e-07	24.8337
Sphingomyelin (d38:2)	rs581080	9	15305380	C	G	0.115176	0.0236918	0.856198	1.18936e-06	23.6269
Sphingomyelin (d38:2)	rs72839716	10	122833455	A	G	-0.107706	0.0228717	0.158722	2.53498e-06	22.1698
Sphingomyelin (d38:2)	rs174556	11	61813163	T	C	-0.144338	0.0172281	0.3796	6.46442e-17	70.1722
Sphingomyelin (d38:2)	rs1169306	12	121000508	T	C	-0.120665	0.0173769	0.359634	4.14139e-12	48.2055
Sphingomyelin (d38:2)	rs17276940	14	20017956	T	C	-0.245388	0.0460553	0.0335231	1.02182e-07	28.3809
Sphingomyelin (d38:2)	rs113118892	15	59274186	T	C	0.382904	0.079689	0.0122563	1.57649e-06	23.0814
Sphingomyelin (d38:2)	rs2336171	19	8209156	C	G	0.261083	0.0169033	0.398749	5.69804e-53	238.502
Sphingomyelin (d38:2)	rs7248003	19	8236164	T	C	0.151735	0.0190774	0.720882	2.08763e-15	63.2429
Sphingomyelin (d38:2)	rs250507	19	8268177	C	T	-0.108714	0.0201903	0.228796	7.48804e-08	28.9844
Sphingomyelin (d38:2)	rs10405061	19	8341496	T	C	-0.0945644	0.0181747	0.308665	2.01156e-07	27.0645
Sphingomyelin (d38:2)	rs12462619	19	8607097	C	T	-0.130653	0.0193125	0.261292	1.43586e-11	45.7552
Sphingomyelin (d38:2)	rs61751862	19	48629610	C	G	0.230157	0.0480522	0.0305294	1.70211e-06	22.9351
Sphingomyelin (d38:2)	rs148683988	22	48622225	G	C	0.338994	0.0734911	0.0144123	4.04381e-06	21.2713
Sphingomyelin (d40:1)	rs76174849	1	8738706	T	C	0.367184	0.0719389	0.0140437	3.41117e-07	26.0447
Sphingomyelin (d40:1)	rs4949190	1	31012510	T	C	-0.0985502	0.0199284	0.772666	7.77979e-07	24.4483
Sphingomyelin (d40:1)	rs11591147	1	55039974	T	G	-0.331697	0.0464806	0.0332154	1.05208e-12	50.9118
Sphingomyelin (d40:1)	rs10927285	1	236024983	G	C	0.0823211	0.0175749	0.327092	2.86212e-06	21.9339
Sphingomyelin (d40:1)	rs283819	2	79000117	C	A	-0.105946	0.0216471	0.815523	1.00846e-06	23.9469
Sphingomyelin (d40:1)	rs4954960	2	138816573	C	T	0.090621	0.0190055	0.737955	1.89612e-06	22.7289
Sphingomyelin (d40:1)	rs9835223	3	186868495	G	C	-0.103581	0.0210949	0.801158	9.29346e-07	24.1037
Sphingomyelin (d40:1)	rs80101718	4	72375030	A	G	0.334368	0.0508023	0.0296183	4.96605e-11	43.3073
Sphingomyelin (d40:1)	rs77645768	4	72803111	A	G	0.319735	0.053608	0.0255539	2.56441e-09	35.5631
Sphingomyelin (d40:1)	rs182695896	4	73947510	C	A	0.376534	0.05282	0.025305	1.11157e-12	50.8031
Sphingomyelin (d40:1)	rs77030061	4	168898979	T	C	0.224844	0.0478615	0.0375859	2.6765e-06	22.0632
Sphingomyelin (d40:1)	rs374071816	6	160682773	A	T	0.175204	0.0362667	0.057405	1.38295e-06	23.3319
Sphingomyelin (d40:1)	rs2552134	8	4075730	T	G	-0.0928061	0.0200816	0.22068	3.87614e-06	21.3518
Sphingomyelin (d40:1)	rs2275544	9	104888931	C	T	-0.122729	0.0251971	0.125147	1.13439e-06	23.7177
Sphingomyelin (d40:1)	rs113318071	11	46848527	T	C	0.16166	0.0342036	0.0632093	2.32718e-06	22.3327
Sphingomyelin (d40:1)	rs8189230	11	48806055	A	G	0.156337	0.0338292	0.0702372	3.87645e-06	21.351
Sphingomyelin (d40:1)	rs7970512	12	67513820	A	C	-0.229072	0.0477632	0.0349783	1.65061e-06	22.9951
Sphingomyelin (d40:1)	rs4767003	12	112753113	C	T	0.0872991	0.0175315	0.665121	6.52405e-07	24.7891
Sphingomyelin (d40:1)	rs186039163	17	3547599	G	T	-0.398759	0.0839781	0.010095	2.08786e-06	22.5407
Sphingomyelin (d40:1)	rs76790474	17	4498679	A	G	-0.137269	0.0194035	0.252665	1.6378e-12	50.0338
Sphingomyelin (d40:1)	rs75679663	17	4764677	A	C	-0.774235	0.0530154	0.0257881	1.26118e-47	213.216
Sphingomyelin (d40:1)	rs117643293	17	5065669	T	C	-0.325047	0.0338607	0.0619915	1.0811e-21	92.1254
Sphingomyelin (d40:1)	rs8067235	17	81050837	A	G	0.0787944	0.0170925	0.396161	4.09736e-06	21.2451
Sphingomyelin (d40:1)	rs118068660	19	11079868	T	C	-0.143351	0.0281007	0.0946153	3.45906e-07	26.0163
Sphingomyelin (d40:1)	rs111997200	19	44963068	C	T	-0.0796657	0.0167449	0.500849	1.99348e-06	22.6285
Sphingomyelin (d40:1)	rs59596298	20	41301845	C	G	0.0886943	0.0167731	0.474627	1.27105e-07	27.954
Sphingomyelin (d40:1)	rs1800961	20	44413724	T	C	-0.177985	0.0371697	0.0524109	1.7136e-06	22.9228
Sphingomyelin (d40:2)	rs11591147	1	55039974	T	G	-0.259172	0.0465815	0.0332154	2.73412e-08	30.9477
Sphingomyelin (d40:2)	rs2760512	1	192592415	G	A	0.0835054	0.0179432	0.333416	3.31168e-06	21.6525
Sphingomyelin (d40:2)	rs10490233	2	50201990	A	T	-0.130637	0.0264002	0.11062	7.65334e-07	24.4792
Sphingomyelin (d40:2)	rs9839427	3	50264152	G	A	-0.0812255	0.0177378	0.325301	4.75118e-06	20.9635
Sphingomyelin (d40:2)	rs9835223	3	186868495	G	C	-0.105268	0.0211166	0.801158	6.33098e-07	24.8441
Sphingomyelin (d40:2)	rs73073606	3	194176577	C	A	-0.0948067	0.0201506	0.240638	2.58638e-06	22.13
Sphingomyelin (d40:2)	rs77645768	4	72803111	A	G	0.303984	0.0536861	0.0255539	1.54642e-08	32.0521
Sphingomyelin (d40:2)	rs114483871	4	73124451	T	C	0.236397	0.0448659	0.0380971	1.41003e-07	27.7543
Sphingomyelin (d40:2)	rs182695896	4	73947510	C	A	0.352797	0.0529004	0.025305	2.76678e-11	44.4642
Sphingomyelin (d40:2)	rs79402526	4	168864851	C	T	0.213764	0.0465371	0.0388287	4.43452e-06	21.0935
Sphingomyelin (d40:2)	rs187144380	6	151920771	G	A	0.379695	0.0816383	0.01107	3.35882e-06	21.6252
Sphingomyelin (d40:2)	rs73641617	9	5454500	T	A	0.294425	0.0636899	0.0176272	3.8429e-06	21.3642
Sphingomyelin (d40:2)	rs174561	11	61815236	C	T	-0.121148	0.0172128	0.381331	2.13187e-12	49.5232
Sphingomyelin (d40:2)	rs17276933	14	20017746	A	T	-0.165477	0.0361006	0.0567073	4.63947e-06	21.0051
Sphingomyelin (d40:2)	rs7157785	14	63768838	T	G	0.33712	0.0248505	0.125459	2.09811e-41	183.983
Sphingomyelin (d40:2)	rs75679663	17	4764677	A	C	-0.276883	0.053703	0.0257881	2.5902e-07	26.5751
Sphingomyelin (d40:2)	rs72837884	17	5394152	T	C	-0.188487	0.0312036	0.0745917	1.60931e-09	36.4781
Sphingomyelin (d40:2)	rs113722226	19	11078596	C	T	-0.141093	0.0281647	0.0942878	5.58037e-07	25.0888
Sphingomyelin (d40:2)	rs61751862	19	48629610	C	G	0.23785	0.0479514	0.0305294	7.19638e-07	24.597
Sphingomyelin (d40:2)	rs364585	20	12982070	G	A	-0.121828	0.0175611	0.66136	4.33067e-12	48.1138
Sphingomyelin (d42:2)	rs17110517	1	54369167	T	C	-0.1671	0.0353098	0.0609657	2.2601e-06	22.3893
Sphingomyelin (d42:2)	rs11591147	1	55039974	T	G	-0.361828	0.0465102	0.0332154	8.28824e-15	60.5044
Sphingomyelin (d42:2)	rs6680361	1	180277126	T	C	0.0966176	0.0210554	0.794876	4.5321e-06	21.0506
Sphingomyelin (d42:2)	rs1367117	2	21041028	A	G	0.0995054	0.0184271	0.284591	6.88096e-08	29.1513
Sphingomyelin (d42:2)	rs59916403	2	241431336	T	G	0.07815	0.0169055	0.413337	3.85116e-06	21.3639
Sphingomyelin (d42:2)	rs6843498	4	16520100	G	T	0.0946337	0.0188093	0.311889	4.99631e-07	25.3061
Sphingomyelin (d42:2)	rs112585713	4	72876701	A	G	0.28818	0.0478951	0.0316399	1.86238e-09	36.193
Sphingomyelin (d42:2)	rs114483871	4	73124451	T	C	0.279372	0.0448086	0.0380971	4.77544e-10	38.8617
Sphingomyelin (d42:2)	rs182695896	4	73947510	C	A	0.38203	0.0528466	0.025305	5.36035e-13	52.2444
Sphingomyelin (d42:2)	rs115350073	5	90870095	T	C	0.293769	0.0633225	0.0181498	3.55618e-06	21.5167
Sphingomyelin (d42:2)	rs67718253	5	108641417	C	A	-0.101613	0.0219275	0.176463	3.64795e-06	21.4684
Sphingomyelin (d42:2)	rs12530474	6	14104359	G	A	-0.110818	0.0241565	0.133473	4.55777e-06	21.0393
Sphingomyelin (d42:2)	rs4100654	9	104906960	C	T	-0.155944	0.0336961	0.0662166	3.75762e-06	21.412
Sphingomyelin (d42:2)	rs7909144	10	52240944	G	A	0.0775312	0.016912	0.593119	4.62531e-06	21.0108
Sphingomyelin (d42:2)	rs116893213	11	101739572	C	G	0.227041	0.0448167	0.0370265	4.16726e-07	25.6571
Sphingomyelin (d42:2)	rs3912622	11	103250744	C	A	-0.108796	0.0209046	0.20021	1.99888e-07	27.0783
Sphingomyelin (d42:2)	rs17276933	14	20017746	A	T	-0.171233	0.0360751	0.0567073	2.10658e-06	22.5236
Sphingomyelin (d42:2)	rs515081	15	58424058	G	A	-0.0917089	0.0189371	0.68793	1.30614e-06	23.4463
Sphingomyelin (d42:2)	rs75679663	17	4764677	A	C	-0.537754	0.0534103	0.0257881	1.09146e-23	101.344
Sphingomyelin (d42:2)	rs146331166	17	5464230	C	T	-0.218616	0.0345225	0.0595841	2.55526e-10	40.0902
Sphingomyelin (d42:2)	rs118068660	19	11079868	T	C	-0.21909	0.0280703	0.0946153	6.76993e-15	60.9018
Sphingomyelin (d42:2)	rs73047641	19	44954120	A	G	-0.0803107	0.0167783	0.497538	1.72867e-06	22.905
Triacylglycerol (46:1)	rs16853823	2	215338573	G	A	0.100347	0.0218666	0.223336	4.54097e-06	21.0525
Triacylglycerol (46:1)	rs117591451	8	40367808	A	G	-0.401542	0.0848575	0.0131306	2.27268e-06	22.384
Triacylglycerol (46:1)	rs16923137	8	58158358	T	A	0.186161	0.040498	0.0520786	4.37194e-06	21.1236
Triacylglycerol (46:1)	rs117730598	9	2770506	C	T	0.263255	0.0540863	0.0298946	1.15907e-06	23.6829
[truncated: 492 more rows]

## Sheet: Table S4
Supplementary Table 4. Characteristics of the genetic instrument variables for inflammatory proteins
Traits	SNP	Chromosome	Location	Effect_allele	Other_allele	Beta	Standard_error	Effect_allele_frequency	Pval	F
interleukin-18 receptor 1	rs7512350	1	15404794	A	G	0.0921	0.0201	0.1213	4.6e-06	20.992
interleukin-18 receptor 1	rs114429030	2	102130347	T	C	0.184	0.0305	0.0508	1.61e-09	36.3894
interleukin-18 receptor 1	rs74180212	2	102798245	T	G	0.1911	0.0143	0.5584	9.86e-41	178.554
interleukin-18 receptor 1	rs1115282	2	102890970	T	C	0.1489	0.0115	0.5422	2.42e-38	167.623
interleukin-18 receptor 1	rs10192157	2	102968356	T	C	-0.3681	0.0115	0.3754	1e-200	1024.42
interleukin-18 receptor 1	rs7642750	3	10580281	A	C	0.0935	0.02	0.8764	2.94e-06	21.8519
interleukin-18 receptor 1	rs35021151	3	58414784	A	G	-0.1646	0.0342	0.0317	1.49e-06	23.1605
interleukin-18 receptor 1	rs62257659	3	79589418	A	G	-0.2015	0.042	0.9745	1.61e-06	23.014
interleukin-18 receptor 1	rs78199195	3	146882115	A	G	-0.0956	0.0196	0.8928	1.07e-06	23.7872
interleukin-18 receptor 1	rs78035061	6	801754	A	C	0.1039	0.0222	0.0787	2.87e-06	21.901
interleukin-18 receptor 1	rs117145942	7	29690677	A	G	-0.3006	0.0649	0.0131	3.63e-06	21.4498
interleukin-18 receptor 1	rs80317525	7	47517191	A	G	0.1408	0.0299	0.0468	2.49e-06	22.172
interleukin-18 receptor 1	rs73176827	7	156048777	T	C	-0.1045	0.022	0.0762	2.03e-06	22.5594
interleukin-18 receptor 1	rs536613714	8	28819417	T	G	0.1906	0.0387	0.9625	8.43e-07	24.2523
interleukin-18 receptor 1	rs117195704	10	61379709	A	G	-0.1505	0.0313	0.0389	1.52e-06	23.1167
interleukin-18 receptor 1	rs1760941	14	20930038	A	C	0.0657	0.0142	0.7591	3.71e-06	21.4039
interleukin-18 receptor 1	rs28929474	14	94844947	T	C	0.2643	0.0445	0.0204	2.86e-09	35.2708
interleukin-18 receptor 1	rs117599131	16	87926882	A	C	-0.1483	0.0317	0.0536	2.89e-06	21.8826
interleukin-18 receptor 1	rs78357146	17	64305051	A	G	-0.3382	0.0378	0.9715	3.65e-19	80.0396
interleukin-18 receptor 1	rs79097546	22	19662319	T	C	-0.2754	0.056	0.9865	8.75e-07	24.1819
interleukin-18 receptor 1	rs116935210	22	34904594	A	G	0.2387	0.0512	0.9848	3.13e-06	21.7323
Interleukin-7	rs77336315	1	97287518	A	C	0.2512	0.0531	0.9836	2.24e-06	22.3762
Interleukin-7	rs74131483	1	194276216	A	G	0.1372	0.0274	0.9451	5.52e-07	25.0693
Interleukin-7	rs144728120	3	35502404	T	C	0.1495	0.0316	0.0436	2.23e-06	22.3794
Interleukin-7	rs576004227	4	147865967	A	T	0.1597	0.0345	0.9615	3.67e-06	21.4239
Interleukin-7	rs11742240	5	35881376	T	G	-0.0647	0.0131	0.2796	7.86e-07	24.3897
Interleukin-7	rs1050152	5	131676320	T	C	-0.0651	0.0133	0.4122	9.84e-07	23.9544
Interleukin-7	rs55849454	5	133897234	A	G	0.0729	0.0159	0.7913	4.54e-06	21.0179
Interleukin-7	rs12699881	7	2401569	A	G	0.068	0.0138	0.2517	8.33e-07	24.2772
Interleukin-7	rs112359206	8	79713766	A	G	0.1691	0.0225	0.9	5.67e-14	56.4732
Interleukin-7	rs111066336	8	106546447	T	C	0.0745	0.014	0.3642	1.03e-07	28.3127
Interleukin-7	rs7026771	9	133854336	A	G	0.0691	0.0148	0.5682	3.03e-06	21.7953
Interleukin-7	rs12321566	12	97807415	A	G	0.0698	0.0139	0.237	5.12e-07	25.2128
Interleukin-7	rs570880779	15	73960703	T	C	-0.2336	0.0505	0.0215	3.73e-06	21.3943
Interleukin-7	rs79072837	15	81321256	T	C	-0.136	0.028	0.0497	1.19e-06	23.5886
Interleukin-7	rs10403201	19	14764810	A	G	-0.0584	0.0127	0.2923	4.26e-06	21.1426
Stem cell factor	rs78397068	1	88911632	T	C	0.1202	0.0233	0.9155	2.49e-07	26.6095
Stem cell factor	rs71644719	1	223111265	A	G	-0.1584	0.0345	0.0354	4.4e-06	21.0772
Stem cell factor	rs557933	1	234853268	A	C	-0.0553	0.0118	0.4647	2.78e-06	21.9597
Stem cell factor	rs11126305	2	71106068	A	G	-0.0567	0.0116	0.4624	1.02e-06	23.8886
Stem cell factor	rs573618345	2	174863785	T	G	0.2137	0.0434	0.9647	8.48e-07	24.241
Stem cell factor	rs7664024	4	18944656	T	C	-0.0718	0.0153	0.185	2.69e-06	22.0194
Stem cell factor	rs34813411	4	183543315	T	C	-0.1619	0.0339	0.0373	1.79e-06	22.8053
Stem cell factor	rs9264796	6	31270311	A	G	0.1407	0.0303	0.0716	3.42e-06	21.5592
Stem cell factor	rs705379	7	94953895	A	G	0.0789	0.012	0.4598	4.87e-11	43.2246
Stem cell factor	rs2980888	8	126507308	T	C	-0.0683	0.0126	0.2937	5.94e-08	29.3793
Stem cell factor	rs785900	9	79147122	T	C	0.0575	0.0118	0.4446	1.1e-06	23.7416
Stem cell factor	rs2740488	9	107661742	A	C	0.1156	0.0133	0.7485	3.57e-18	75.5359
Stem cell factor	rs138854302	9	128807910	T	C	-0.1391	0.0205	0.0915	1.16e-11	46.0349
Stem cell factor	rs12378537	9	136065526	T	C	0.105	0.0219	0.1215	1.63e-06	22.9834
Stem cell factor	rs11199541	10	122531747	T	C	0.1548	0.0339	0.0334	4.96e-06	20.8489
Stem cell factor	rs72847212	11	834389	T	C	-0.0721	0.015	0.7926	1.53e-06	23.1007
Stem cell factor	rs10832027	11	13357183	A	G	-0.0568	0.012	0.6474	2.21e-06	22.4014
Stem cell factor	rs174535	11	61551356	T	C	-0.0735	0.0121	0.6459	1.24e-09	36.8931
Stem cell factor	rs10894669	11	133206940	A	C	-0.0606	0.0129	0.3129	2.63e-06	22.0651
Stem cell factor	rs11608458	12	89369806	T	C	-0.0707	0.0122	0.6366	6.83e-09	33.5783
Stem cell factor	rs71431776	13	26799167	A	C	-0.0938	0.0192	0.1062	1.03e-06	23.8641
Stem cell factor	rs45617141	15	43623397	T	G	0.2803	0.0512	0.9812	4.38e-08	29.9667
Stem cell factor	rs2161465	16	25205611	A	T	-0.0715	0.0152	0.2479	2.55e-06	22.1234
Stem cell factor	rs12149545	16	56993161	A	G	0.1146	0.0123	0.3094	1.2e-20	86.7961
Stem cell factor	rs16942887	16	67928042	A	G	0.1658	0.0171	0.1303	3.14e-22	93.9978
Stem cell factor	rs151246947	17	16356498	A	G	0.2116	0.0453	0.0274	3e-06	21.8157
Stem cell factor	rs11877350	18	43867311	A	G	0.0538	0.0117	0.4265	4.26e-06	21.1414
Stem cell factor	rs798893	19	54793830	C	G	0.095	0.0141	0.2138	1.61e-11	45.3889
Stem cell factor	rs146276488	20	44109198	A	G	0.2422	0.0516	0.0144	2.68e-06	22.0288
Stem cell factor	rs6073958	20	44551855	T	C	-0.2858	0.0144	0.8039	1.16e-87	393.859
Stem cell factor	rs2024570	20	44776543	T	C	-0.1985	0.0341	0.0394	5.85e-09	33.8806
Stem cell factor	rs139693	22	25253160	A	G	0.1104	0.024	0.9367	4.22e-06	21.1571
TNF-related apoptosis-inducing ligand	rs16840522	1	196710916	T	C	-0.1191	0.0147	0.8073	5.4e-16	65.6341
TNF-related apoptosis-inducing ligand	rs2138380	2	203169224	A	G	0.0882	0.0182	0.8717	1.26e-06	23.4817
TNF-related apoptosis-inducing ligand	rs368805685	2	209615008	A	G	-0.2297	0.0501	0.0323	4.54e-06	21.0171
TNF-related apoptosis-inducing ligand	rs28424593	3	113950321	A	T	-0.1311	0.0279	0.9501	2.62e-06	22.0769
TNF-related apoptosis-inducing ligand	rs490342	3	172130799	T	G	0.1252	0.02	0.1051	3.85e-10	39.1817
TNF-related apoptosis-inducing ligand	rs574044675	3	172274232	A	C	0.5818	0.0399	0.9715	3.69e-48	212.587
TNF-related apoptosis-inducing ligand	rs5030044	3	186449122	A	G	0.285	0.0187	0.886	1.9e-52	232.245
TNF-related apoptosis-inducing ligand	rs146922303	4	57703725	T	C	0.1622	0.0347	0.0376	2.95e-06	21.8466
TNF-related apoptosis-inducing ligand	rs142889372	4	67749461	C	G	-0.2835	0.0606	0.0106	2.89e-06	21.8826
TNF-related apoptosis-inducing ligand	rs145386370	4	69327121	T	G	0.2641	0.0535	0.019	7.96e-07	24.3649
TNF-related apoptosis-inducing ligand	rs17779404	4	181271289	T	G	0.0674	0.0138	0.7733	1.04e-06	23.8508
TNF-related apoptosis-inducing ligand	rs114597610	5	75017740	T	C	-0.26	0.0564	0.0161	4.03e-06	21.2486
TNF-related apoptosis-inducing ligand	rs111257277	5	162595921	A	G	0.189	0.037	0.9721	3.25e-07	26.0892
TNF-related apoptosis-inducing ligand	rs78956561	6	18023031	A	T	0.1694	0.0354	0.0304	1.71e-06	22.8961
TNF-related apoptosis-inducing ligand	rs140862652	6	33692744	A	C	0.1342	0.0265	0.063	4.1e-07	25.642
TNF-related apoptosis-inducing ligand	rs2894910	6	57391519	T	C	0.0807	0.0175	0.5094	4e-06	21.2609
TNF-related apoptosis-inducing ligand	rs1065657	6	90047013	A	G	0.0655	0.0118	0.4536	2.84e-08	30.8076
TNF-related apoptosis-inducing ligand	rs6969337	7	52792820	T	C	0.1823	0.038	0.9624	1.61e-06	23.0107
TNF-related apoptosis-inducing ligand	rs2418781	10	107586667	T	G	-0.1452	0.0316	0.0401	4.33e-06	21.1105
TNF-related apoptosis-inducing ligand	rs174533	11	61549025	A	G	0.0787	0.0121	0.3509	7.81e-11	42.298
TNF-related apoptosis-inducing ligand	rs180941492	11	103163928	A	G	-0.244	0.0491	0.0227	6.71e-07	24.6919
TNF-related apoptosis-inducing ligand	rs10745981	12	104261323	A	T	-0.0881	0.0185	0.8739	1.92e-06	22.6747
TNF-related apoptosis-inducing ligand	rs28929474	14	94844947	T	C	0.6692	0.044	0.0205	3.08e-52	231.285
TNF-related apoptosis-inducing ligand	rs2113173	16	57345733	T	C	0.0691	0.0145	0.2543	1.88e-06	22.707
TNF-related apoptosis-inducing ligand	rs77303550	16	72079657	T	C	-0.0724	0.0146	0.1946	7.09e-07	24.5874
TNF-related apoptosis-inducing ligand	rs8178824	17	64224775	T	C	0.2575	0.037	0.029	3.42e-12	48.4275
TNF-related apoptosis-inducing ligand	rs654488	18	29804863	A	T	-0.0894	0.0115	0.4593	7.61e-15	60.4255
TNF-related apoptosis-inducing ligand	rs4760	19	44153100	A	G	0.3554	0.0163	0.8425	2.14e-105	475.334

## Sheet: Table S5
Supplementary Table 5. Characteristics of the genetic instrument variables for atopic dermatitis
Traits	SNP	Chromosome	Location	Effect_allele	Other_allele	Beta	Standard_error	Effect_allele_frequency	Pval	F
Atopic dermatitis	rs301804	1	8476441	G	C	0.0487159	0.0081509	0.304684	2.34e-09	35.7215
Atopic dermatitis	rs61776548	1	12091024	A	G	0.0369634	0.00673865	0.467174	4.23e-08	30.0882
Atopic dermatitis	rs7542147	1	25294618	C	T	0.0422862	0.00650903	0.489591	8.52e-11	42.2051
Atopic dermatitis	rs12565349	1	110371629	G	C	0.0507587	0.00892845	0.148758	1.34e-08	32.3198
Atopic dermatitis	rs12123821	1	152179152	T	C	0.335795	0.0166758	0.048136	4.05e-90	405.483
Atopic dermatitis	rs61816766	1	152319572	C	T	0.505897	0.0252963	0.026152	6.44e-89	399.954
Atopic dermatitis	rs1925967	1	153078093	T	C	-0.129257	0.0211248	0.024475	9.72e-10	37.4388
Atopic dermatitis	rs859723	1	172744543	A	G	-0.0579576	0.00765037	0.356459	3.74e-14	57.3924
Atopic dermatitis	rs11811788	1	173150727	G	C	0.0649447	0.00763227	0.244904	1.85e-17	72.4069
Atopic dermatitis	rs891058	2	8442547	A	G	-0.0454221	0.00711263	0.288326	1.76e-10	40.7825
Atopic dermatitis	rs67766926	2	61163581	G	C	0.0476409	0.0076811	0.2294	5.73e-10	38.4692
Atopic dermatitis	rs6723957	2	71086560	G	T	0.048973	0.00893329	0.821905	4.3e-08	30.0532
Atopic dermatitis	rs2272128	2	103039929	A	G	-0.0948845	0.00770445	0.767207	8.14e-35	151.672
Atopic dermatitis	rs112385344	2	112275538	T	C	0.0592053	0.00995492	0.121753	2.8e-09	35.3708
Atopic dermatitis	rs62193132	2	242788256	T	C	0.0436474	0.00721199	0.459433	1.47e-09	36.6275
Atopic dermatitis	rs56227009	3	18417563	A	G	-0.0375191	0.00657198	0.574416	1.17e-08	32.5921
Atopic dermatitis	rs13097010	3	18673161	G	A	0.0440963	0.00679658	0.339293	8.97e-11	42.0943
Atopic dermatitis	rs35570272	3	33047662	T	G	0.038711	0.00664025	0.401365	5.7e-09	33.986
Atopic dermatitis	rs6808249	3	112648985	T	C	-0.042586	0.00656468	0.539701	9.05e-11	42.0831
Atopic dermatitis	rs45599938	4	123386720	A	G	0.0469208	0.0067785	0.353047	4.61e-12	47.9142
Atopic dermatitis	rs10833	4	142654547	C	T	0.0404363	0.00698569	0.645593	7.3e-09	33.5061
Atopic dermatitis	rs148161264	5	14604521	G	C	0.097992	0.0159015	0.044716	7.38e-10	37.9756
Atopic dermatitis	rs10214273	5	35883986	G	T	-0.0581229	0.00717945	0.274794	5.97e-16	65.5408
Atopic dermatitis	rs17132590	5	110331899	C	T	0.0685125	0.0119993	0.101991	1.16e-08	32.6006
Atopic dermatitis	rs20541	5	131995964	G	A	-0.0972061	0.00767459	0.783632	1e-36	160.426
Atopic dermatitis	rs114503346	5	172192350	T	C	-0.11558	0.0174484	0.041689	3.62e-11	43.8789
Atopic dermatitis	rs4532376	5	176774403	A	G	0.0419573	0.00710012	0.304752	3.53e-09	34.9208
Atopic dermatitis	rs28383330	6	32600340	G	A	-0.129621	0.0147252	0.1269	1.42e-18	77.4876
Atopic dermatitis	rs9275218	6	32658933	G	C	0.0591817	0.00952535	0.340782	5.36e-10	38.6023
Atopic dermatitis	rs72925996	6	90930513	C	T	-0.0440846	0.0070038	0.325228	3.18e-10	39.6192
Atopic dermatitis	rs629326	6	159496713	T	G	-0.0482684	0.00683119	0.609048	1.66e-12	49.9267
Atopic dermatitis	rs989437	7	28830498	G	A	-0.0434745	0.00663939	0.610346	6.05e-11	42.8758
Atopic dermatitis	rs34215892	8	21767240	A	G	-0.143308	0.0217647	0.033907	4.72e-11	43.3548
Atopic dermatitis	rs118162691	8	21767809	A	C	-0.0859872	0.0148844	0.050656	7.8e-09	33.3737
Atopic dermatitis	rs952558	8	81288734	T	A	-0.0620275	0.00673772	0.620947	3.6e-20	84.7507
Atopic dermatitis	rs6996614	8	126609868	A	C	0.0642866	0.00771737	0.529148	8.48e-17	69.3908
Atopic dermatitis	rs7843258	8	141601542	C	T	0.0509393	0.00842108	0.820228	1.5e-09	36.5906
Atopic dermatitis	rs7857407	9	33430707	A	T	0.0372688	0.00667791	0.395827	2.45e-08	31.1466
Atopic dermatitis	rs10988863	9	102331281	C	A	-0.0534145	0.00812471	0.209461	5.05e-11	43.2217
Atopic dermatitis	rs12251307	10	6123495	T	C	0.0920157	0.0099265	0.118287	1.98e-20	85.9273
Atopic dermatitis	rs10822037	10	64376558	C	T	0.0597226	0.00674122	0.612983	8.53e-19	78.4874
Atopic dermatitis	rs10836538	11	36365253	T	G	-0.0445393	0.00686857	0.338621	9.18e-11	42.0489
Atopic dermatitis	rs28520436	11	36428447	T	C	0.180085	0.0175628	0.032305	1.22e-24	105.14
Atopic dermatitis	rs10791824	11	65559266	G	A	0.0915513	0.00660905	0.577024	1.34e-43	191.889
Atopic dermatitis	rs7936323	11	76293758	A	G	0.0792917	0.00647788	0.464614	2.07e-34	149.827
Atopic dermatitis	rs11236814	11	76343428	T	A	-0.0758664	0.0107706	0.104589	1.94e-12	49.616
Atopic dermatitis	rs17368814	11	102748695	G	A	-0.0530422	0.00933336	0.132669	1.36e-08	32.2973
Atopic dermatitis	rs11216206	11	116843425	G	C	0.0981026	0.0157989	0.069369	5.48e-10	38.5575
Atopic dermatitis	rs7127307	11	128187383	C	T	-0.0545723	0.00659067	0.487474	1.29e-16	68.5624
Atopic dermatitis	rs2227491	12	68646521	C	T	0.0530961	0.00664918	0.605866	1.46e-15	63.766
Atopic dermatitis	rs5005507	12	94611908	C	G	0.0445268	0.00753854	0.742995	3.59e-09	34.8874
Atopic dermatitis	rs2415269	14	35638937	A	G	-0.0597394	0.00727322	0.260946	2.26e-16	67.4634
Atopic dermatitis	rs2041733	16	11229589	C	T	-0.0808208	0.00646394	0.544218	7.85e-36	156.333
Atopic dermatitis	rs17881320	17	40485239	T	G	0.086573	0.0119877	0.083387	5.34e-13	52.1547
Atopic dermatitis	rs2542147	18	12775851	T	G	-0.0535348	0.00885146	0.837785	1.51e-09	36.5798
Atopic dermatitis	rs2967677	19	8789721	T	C	0.0815597	0.00885222	0.151625	3.35e-20	84.8881
Atopic dermatitis	rs6062486	20	62302539	A	G	0.0827065	0.00726092	0.685025	5.03e-30	129.747
Atopic dermatitis	rs4821569	22	37316873	G	A	0.0488244	0.00669376	0.52669	3.14e-13	53.2027

## Sheet: Table S6
Supplementary Table 6. Outliers detected and excluded using MR-PRESSO in MR analysis
Type	Exposure	Outcome	Outliers
Effects of plasma lipids on AD	Sterol ester (27:1/14:0)	Atopic dermatitis	rs4246215
Effects of plasma lipids on AD	Sterol ester (27:1/15:0)	Atopic dermatitis	rs4246215
Effects of plasma lipids on AD	Sterol ester (27:1/16:0)	Atopic dermatitis	rs174550
Effects of plasma lipids on AD	Ceramide (d42:2)	Atopic dermatitis	rs1572595
Effects of plasma lipids on AD	Diacylglycerol (18:1_18:3)	Atopic dermatitis	rs117518401,rs114441702
Effects of plasma lipids on AD	Phosphatidylcholine (18:1_0:0)	Atopic dermatitis	rs12949836
Effects of plasma lipids on AD	Phosphatidylcholine (18:2_0:0)	Atopic dermatitis	rs71379351,rs7529794
Effects of plasma lipids on AD	Phosphatidylcholine (14:0_18:2)	Atopic dermatitis	rs174548
Effects of plasma lipids on AD	Phosphatidylcholine (15:0_18:1)	Atopic dermatitis	rs11075022
Effects of plasma lipids on AD	Phosphatidylcholine (15:0_18:2)	Atopic dermatitis	rs174566
Effects of plasma lipids on AD	Phosphatidylcholine (16:0_16:0)	Atopic dermatitis	rs174546
Effects of plasma lipids on AD	Phosphatidylcholine (16:0_18:0)	Atopic dermatitis	rs174601
Effects of plasma lipids on AD	Phosphatidylcholine (16:0_18:2)	Atopic dermatitis	rs174574
Effects of plasma lipids on AD	Phosphatidylcholine (16:0_20:2)	Atopic dermatitis	rs174592,rs1815763
Effects of plasma lipids on AD	Phosphatidylcholine (16:0_22:4)	Atopic dermatitis	rs174551
Effects of plasma lipids on AD	Phosphatidylcholine (16:1_18:0)	Atopic dermatitis	rs174559
Effects of plasma lipids on AD	Phosphatidylcholine (16:1_18:1)	Atopic dermatitis	rs174560
Effects of plasma lipids on AD	Phosphatidylcholine (16:1_20:4)	Atopic dermatitis	rs6545883
Effects of plasma lipids on AD	Phosphatidylcholine (17:0_18:2)	Atopic dermatitis	rs174566,rs57518551
Effects of plasma lipids on AD	Phosphatidylcholine (17:0_20:4)	Atopic dermatitis	rs1050152,rs2398428
Effects of plasma lipids on AD	Phosphatidylcholine (18:0_18:1)	Atopic dermatitis	rs2708081
Effects of plasma lipids on AD	Phosphatidylcholine (18:0_20:3)	Atopic dermatitis	rs59739041,rs7943728
Effects of plasma lipids on AD	Phosphatidylcholine (18:0_20:4)	Atopic dermatitis	rs6860806
Effects of plasma lipids on AD	Phosphatidylcholine (18:0_22:6)	Atopic dermatitis	rs174530
Effects of plasma lipids on AD	Phosphatidylcholine (18:1_18:1)	Atopic dermatitis	rs174574
Effects of plasma lipids on AD	Phosphatidylcholine (18:1_20:3)	Atopic dermatitis	rs61896141
Effects of plasma lipids on AD	Phosphatidylcholine (O-16:0_18:1)	Atopic dermatitis	rs13194791
Effects of plasma lipids on AD	Phosphatidylcholine (O-16:0_18:2)	Atopic dermatitis	rs174574
Effects of plasma lipids on AD	Phosphatidylcholine (O-16:1_18:0)	Atopic dermatitis	rs12270739
Effects of plasma lipids on AD	Phosphatidylcholine (O-18:1_18:2)	Atopic dermatitis	rs10468017,rs174551
Effects of plasma lipids on AD	Phosphatidylcholine (O-18:2_16:0)	Atopic dermatitis	rs174566
Effects of plasma lipids on AD	Phosphatidylcholine (O-18:2_18:1)	Atopic dermatitis	rs174564
Effects of plasma lipids on AD	Phosphatidylcholine (O-18:2_20:4)	Atopic dermatitis	rs174537
Effects of plasma lipids on AD	Phosphatidylethanolamine (16:0_18:2)	Atopic dermatitis	rs174564
Effects of plasma lipids on AD	Phosphatidylethanolamine (18:0_18:2)	Atopic dermatitis	rs10468017,rs174567
Effects of plasma lipids on AD	Phosphatidylethanolamine (18:1_18:1)	Atopic dermatitis	rs174548
Effects of plasma lipids on AD	Phosphatidylethanolamine (O-16:1_18:2)	Atopic dermatitis	rs174530
Effects of plasma lipids on AD	Phosphatidylethanolamine (O-16:1_20:4)	Atopic dermatitis	rs3826884
Effects of plasma lipids on AD	Phosphatidylethanolamine (O-18:1_18:2)	Atopic dermatitis	rs174550
Effects of plasma lipids on AD	Phosphatidylinositol (16:0_18:1)	Atopic dermatitis	rs174556
Effects of plasma lipids on AD	Phosphatidylinositol (16:0_18:2)	Atopic dermatitis	rs174549
Effects of plasma lipids on AD	Phosphatidylinositol (18:0_18:1)	Atopic dermatitis	rs174556
Effects of plasma lipids on AD	Phosphatidylinositol (18:0_18:2)	Atopic dermatitis	rs174566
Effects of plasma lipids on AD	Phosphatidylinositol (18:0_20:3)	Atopic dermatitis	rs28456
Effects of plasma lipids on AD	Phosphatidylinositol (18:1_18:1)	Atopic dermatitis	rs174568
Effects of plasma lipids on AD	Phosphatidylinositol (18:1_18:2)	Atopic dermatitis	rs79507869
Effects of plasma lipids on AD	Sphingomyelin (d34:0)	Atopic dermatitis	rs174535
Effects of plasma lipids on AD	Sphingomyelin (d34:2)	Atopic dermatitis	rs113127305,rs174561
Effects of plasma lipids on AD	Sphingomyelin (d36:2)	Atopic dermatitis	rs7700432,rs9738226
Effects of plasma lipids on AD	Sphingomyelin (d38:2)	Atopic dermatitis	rs174556
Effects of plasma lipids on AD	Sphingomyelin (d40:1)	Atopic dermatitis	rs4767003
Effects of plasma lipids on AD	Triacylglycerol (46:1)	Atopic dermatitis	rs117730598,rs1553368
Effects of plasma lipids on AD	Triacylglycerol (49:1)	Atopic dermatitis	rs117730598,rs4556833
Effects of plasma lipids on AD	Triacylglycerol (50:3)	Atopic dermatitis	rs1428264
Effects of plasma lipids on AD	Triacylglycerol (51:2)	Atopic dermatitis	rs174556
Effects of plasma lipids on AD	Triacylglycerol (52:2)	Atopic dermatitis	rs1010313
Effects of plasma lipids on AD	Triacylglycerol (52:6)	Atopic dermatitis	rs117518401
Effects of plasma lipids on AD	Triacylglycerol (53:2)	Atopic dermatitis	rs174556
Effects of plasma lipids on AD	Triacylglycerol (53:3)	Atopic dermatitis	rs174560
Effects of plasma lipids on AD	Triacylglycerol (53:4)	Atopic dermatitis	rs7846649
Effects of plasma lipids on AD	Triacylglycerol (54:3)	Atopic dermatitis	rs144679576,rs17333900,rs174560
Effects of plasma lipids on AD	Triacylglycerol (56:3)	Atopic dermatitis	rs149199066,rs174560
Effects of plasma lipids on AD	Triacylglycerol (56:4)	Atopic dermatitis	rs174592
Effects of plasma lipids on AD	Triacylglycerol (56:7)	Atopic dermatitis	rs57706029
Effects of AD on plasma lipids	Atopic dermatitis	Phosphatidylcholine (16:0_20:5)	rs1925967
Effects of AD on plasma lipids	Atopic dermatitis	Phosphatidylcholine (16:1_20:4)	rs6808249
Effects of AD on plasma lipids	Atopic dermatitis	Phosphatidylcholine (18:0_20:4)	rs17132590
Effects of AD on plasma lipids	Atopic dermatitis	Phosphatidylcholine (18:0_20:5)	rs1925967
Effects of AD on plasma lipids	Atopic dermatitis	Phosphatidylcholine (O-16:1_18:0)	rs28383330
Effects of plasma lipids on inflammatory proteins	Phosphatidylcholine (18:1_20:2)	Stem cell factor	rs174580,rs1800588,rs56208677,rs656095
Effects of plasma lipids on inflammatory proteins	Phosphatidylcholine (18:1_20:2)	TNF-related apoptosis-inducing ligand	rs174580,rs10846753
Effects of plasma lipids on inflammatory proteins	Phosphatidylcholine (18:1_20:2)	TNF-related activation-induced cytokine	rs656095
Effects of plasma lipids on inflammatory proteins	Phosphatidylcholine (18:1_20:2)	Urokinase-type plasminogen activator	rs1800588,rs6984305
Effects of plasma lipids on inflammatory proteins	Phosphatidylcholine (18:1_20:4)	T-cell surface glycoprotein CD6 isoform	rs2943813
Effects of plasma lipids on inflammatory proteins	Phosphatidylcholine (18:1_20:4)	interleukin-18 receptor 1	rs174581,rs79113397
Effects of plasma lipids on inflammatory proteins	Phosphatidylcholine (18:1_20:4)	Stem cell factor	rs1555289,rs173539
Effects of plasma lipids on inflammatory proteins	Phosphatidylcholine (O-18:1_20:3)	C-C motif chemokine 23	rs12239821,rs174548
Effects of plasma lipids on inflammatory proteins	Phosphatidylcholine (O-18:1_20:3)	Fibroblast growth factor 5	rs174548
Effects of plasma lipids on inflammatory proteins	Phosphatidylcholine (O-18:1_20:3)	Macrophage inflammatory protein 1a	rs12239821,rs7412
Effects of plasma lipids on inflammatory proteins	Phosphatidylcholine (O-18:1_20:3)	Stem cell factor	rs1540881,rs174548,rs7412
Effects of plasma lipids on inflammatory proteins	Phosphatidylcholine (O-18:1_20:3)	TNF-related apoptosis-inducing ligand	rs174548,rs6498540
Effects of plasma lipids on inflammatory proteins	Phosphatidylethanolamine (O-18:1_20:4)	C-X-C motif chemokine 1	rs174536
Effects of plasma lipids on inflammatory proteins	Phosphatidylethanolamine (O-18:1_20:4)	C-X-C motif chemokine 11	rs174536
Effects of plasma lipids on inflammatory proteins	Phosphatidylethanolamine (O-18:1_20:4)	Interleukin-17A	rs113913626,rs174536
Effects of plasma lipids on inflammatory proteins	Phosphatidylethanolamine (O-18:1_20:4)	Interleukin-17C	rs174536
Effects of plasma lipids on inflammatory proteins	Phosphatidylethanolamine (O-18:1_20:4)	Interleukin-22 receptor subunit alpha-1	rs7552510,rs35427954
Effects of plasma lipids on inflammatory proteins	Phosphatidylethanolamine (O-18:1_20:4)	Stem cell factor	rs174536,rs7552510
Effects of plasma lipids on inflammatory proteins	Phosphatidylethanolamine (O-18:1_20:4)	Tumor necrosis factor ligand superfamily member 14	rs174536
Effects of plasma lipids on inflammatory proteins	Phosphatidylethanolamine (O-18:1_20:4)	TNF-related apoptosis-inducing ligand	rs10234951,rs141622900,rs174536
Effects of plasma lipids on inflammatory proteins	Phosphatidylethanolamine (O-18:1_20:4)	TNF-related activation-induced cytokine	rs174536
Effects of plasma lipids on inflammatory proteins	Triacylglycerol (56:6)	C-C motif chemokine 20	rs174533,rs964184
Effects of plasma lipids on inflammatory proteins	Triacylglycerol (56:6)	C-C motif chemokine 23	rs174533
Effects of plasma lipids on inflammatory proteins	Triacylglycerol (56:6)	CUB domain-containing protein 1	rs738409
Effects of plasma lipids on inflammatory proteins	Triacylglycerol (56:6)	Macrophage colony-stimulating factor 1	rs1260326,rs4277987,rs33951980
Effects of plasma lipids on inflammatory proteins	Triacylglycerol (56:6)	Cystatin D	rs174533
Effects of plasma lipids on inflammatory proteins	Triacylglycerol (56:6)	C-X-C motif chemokine 11	rs174533
Effects of plasma lipids on inflammatory proteins	Triacylglycerol (56:6)	C-X-C motif chemokine 6	rs174533
Effects of plasma lipids on inflammatory proteins	Triacylglycerol (56:6)	C-X-C motif chemokine 9	rs174533
Effects of plasma lipids on inflammatory proteins	Triacylglycerol (56:6)	Delta and Notch-like epidermal growth factor-related receptor	rs1260326
Effects of plasma lipids on inflammatory proteins	Triacylglycerol (56:6)	Fibroblast growth factor 21	rs1260326,rs2954021,rs33951980,rs738409
Effects of plasma lipids on inflammatory proteins	Triacylglycerol (56:6)	Interleukin-20 receptor subunit alpha	rs16996148,rs197730
Effects of plasma lipids on inflammatory proteins	Triacylglycerol (56:6)	Osteoprotegerin	rs738409
Effects of plasma lipids on inflammatory proteins	Triacylglycerol (56:6)	Stem cell factor	rs1260326,rs174533
Effects of plasma lipids on inflammatory proteins	Triacylglycerol (56:6)	TNF-related apoptosis-inducing ligand	rs174533,rs445925
Effects of plasma lipids on inflammatory proteins	Triacylglycerol (56:6)	TNF-related activation-induced cytokine	rs33951980,rs9578336
Effects of plasma lipids on inflammatory proteins	Triacylglycerol (56:6)	Urokinase-type plasminogen activator	rs1260326,rs738409
Effects of plasma lipids on inflammatory proteins	Triacylglycerol (56:6)	Vascular endothelial growth factor A	rs174533,rs4277987
Effects of plasma lipids on inflammatory proteins	Triacylglycerol (56:8)	beta-nerve growth factor	rs174530
Effects of plasma lipids on inflammatory proteins	Triacylglycerol (56:8)	C-C motif chemokine 20	rs964184
Effects of plasma lipids on inflammatory proteins	Triacylglycerol (56:8)	C-C motif chemokine 23	rs174530,rs438811
Effects of plasma lipids on inflammatory proteins	Triacylglycerol (56:8)	Macrophage colony-stimulating factor 1	rs1260326
Effects of plasma lipids on inflammatory proteins	Triacylglycerol (56:8)	C-X-C motif chemokine 11	rs174530
Effects of plasma lipids on inflammatory proteins	Triacylglycerol (56:8)	C-X-C motif chemokine 5	rs11649869
Effects of plasma lipids on inflammatory proteins	Triacylglycerol (56:8)	C-X-C motif chemokine 9	rs1260326,rs174530
Effects of plasma lipids on inflammatory proteins	Triacylglycerol (56:8)	Delta and Notch-like epidermal growth factor-related receptor	rs1260326
Effects of plasma lipids on inflammatory proteins	Triacylglycerol (56:8)	Fibroblast growth factor 21	rs1260326
Effects of plasma lipids on inflammatory proteins	Triacylglycerol (56:8)	Interleukin-8	rs11649869
Effects of plasma lipids on inflammatory proteins	Triacylglycerol (56:8)	Neurotrophin-3	rs174530
Effects of plasma lipids on inflammatory proteins	Triacylglycerol (56:8)	Stem cell factor	rs174530,rs61967369,rs964184
Effects of plasma lipids on inflammatory proteins	Triacylglycerol (56:8)	SIR2-like protein 2	rs11649869
Effects of plasma lipids on inflammatory proteins	Triacylglycerol (56:8)	STAM binding protein	rs11649869
Effects of plasma lipids on inflammatory proteins	Triacylglycerol (56:8)	Tumor necrosis factor ligand superfamily member 14	rs174530
Effects of plasma lipids on inflammatory proteins	Triacylglycerol (56:8)	TNF-related apoptosis-inducing ligand	rs174530
Effects of plasma lipids on inflammatory proteins	Triacylglycerol (56:8)	Urokinase-type plasminogen activator	rs1260326,rs964184
Effects of inflammatory proteins on AD	interleukin-18 receptor 1	Atopic dermatitis	rs1115282
Effects of inflammatory proteins on AD	Interleukin-7	Atopic dermatitis	rs1050152,rs11742240,rs144728120
Effects of inflammatory proteins on AD	Stem cell factor	Atopic dermatitis	rs174535

## Sheet: Table S7
Supplementary Table 7. Results of MR analysis for causal effects of plasma lipids on atopic dermatitis (IVW: p < 0.05)
Exposure	Outcome	Method	nSNP	OR	95%CI	Pval
Sterol ester (27:1/17:1)	Atopic dermatitis	Inverse variance weighted	8	1.0654	1.003 - 1.132	0.0404261
Sterol ester (27:1/17:1)	Atopic dermatitis	MR Egger	8	1.16666	1.024 - 1.329	0.0597796
Sterol ester (27:1/17:1)	Atopic dermatitis	Weighted median	8	1.01885	0.937 - 1.107	0.660176
Sterol ester (27:1/18:1)	Atopic dermatitis	Inverse variance weighted	19	1.05451	1.016 - 1.094	0.00505772
Sterol ester (27:1/18:1)	Atopic dermatitis	MR Egger	19	1.03738	0.958 - 1.123	0.377025
Sterol ester (27:1/18:1)	Atopic dermatitis	Weighted median	19	1.0679	1.013 - 1.126	0.0149809
Sterol ester (27:1/18:3)	Atopic dermatitis	Inverse variance weighted	12	0.941868	0.896 - 0.99	0.0189919
Sterol ester (27:1/18:3)	Atopic dermatitis	MR Egger	12	0.965449	0.848 - 1.099	0.606468
Sterol ester (27:1/18:3)	Atopic dermatitis	Weighted median	12	0.934001	0.878 - 0.993	0.0289336
Sterol ester (27:1/20:4)	Atopic dermatitis	Inverse variance weighted	18	0.963265	0.94 - 0.987	0.00231247
Sterol ester (27:1/20:4)	Atopic dermatitis	MR Egger	18	0.930778	0.9 - 0.963	0.000774265
Sterol ester (27:1/20:4)	Atopic dermatitis	Weighted median	18	0.949093	0.927 - 0.972	2.1246e-05
Sterol ester (27:1/20:5)	Atopic dermatitis	Inverse variance weighted	17	0.953949	0.923 - 0.986	0.00554553
Sterol ester (27:1/20:5)	Atopic dermatitis	MR Egger	17	0.919033	0.871 - 0.97	0.00803579
Sterol ester (27:1/20:5)	Atopic dermatitis	Weighted median	17	0.942581	0.913 - 0.973	0.000258393
Sterol ester (27:1/22:6)	Atopic dermatitis	Inverse variance weighted	15	0.952335	0.914 - 0.993	0.0209612
Sterol ester (27:1/22:6)	Atopic dermatitis	MR Egger	15	0.917991	0.826 - 1.02	0.135443
Sterol ester (27:1/22:6)	Atopic dermatitis	Weighted median	15	0.97127	0.916 - 1.03	0.331678
Ceramide (d40:2)	Atopic dermatitis	Inverse variance weighted	14	0.960977	0.931 - 0.992	0.0137415
Ceramide (d40:2)	Atopic dermatitis	MR Egger	14	0.967527	0.881 - 1.063	0.504413
Ceramide (d40:2)	Atopic dermatitis	Weighted median	14	0.94305	0.904 - 0.984	0.00651607
Phosphatidylcholine (16:0_0:0)	Atopic dermatitis	Inverse variance weighted	13	0.933394	0.892 - 0.977	0.00309546
Phosphatidylcholine (16:0_0:0)	Atopic dermatitis	MR Egger	13	0.924279	0.827 - 1.033	0.193137
Phosphatidylcholine (16:0_0:0)	Atopic dermatitis	Weighted median	13	0.913385	0.862 - 0.967	0.00202894
Phosphatidylcholine (18:1_0:0)	Atopic dermatitis	Inverse variance weighted	9	0.909421	0.858 - 0.964	0.00143935
Phosphatidylcholine (18:1_0:0)	Atopic dermatitis	MR Egger	9	0.948793	0.737 - 1.222	0.696136
Phosphatidylcholine (18:1_0:0)	Atopic dermatitis	Weighted median	9	0.906671	0.841 - 0.977	0.0100659
Phosphatidylethanolamine (18:0_0:0)	Atopic dermatitis	Inverse variance weighted	12	0.934647	0.897 - 0.974	0.00119294
Phosphatidylethanolamine (18:0_0:0)	Atopic dermatitis	MR Egger	12	0.958124	0.858 - 1.07	0.466099
Phosphatidylethanolamine (18:0_0:0)	Atopic dermatitis	Weighted median	12	0.925983	0.877 - 0.977	0.00534728
Phosphatidylcholine (16:0_18:2)	Atopic dermatitis	Inverse variance weighted	16	0.955145	0.921 - 0.99	0.0123366
Phosphatidylcholine (16:0_18:2)	Atopic dermatitis	MR Egger	16	1.05845	0.89 - 1.259	0.5307
Phosphatidylcholine (16:0_18:2)	Atopic dermatitis	Weighted median	16	0.960348	0.917 - 1.006	0.0886982
Phosphatidylcholine (16:1_20:4)	Atopic dermatitis	Inverse variance weighted	11	0.929998	0.891 - 0.971	0.000867941
Phosphatidylcholine (16:1_20:4)	Atopic dermatitis	MR Egger	11	0.920941	0.84 - 1.01	0.114639
Phosphatidylcholine (16:1_20:4)	Atopic dermatitis	Weighted median	11	0.922363	0.886 - 0.96	7.04749e-05
Phosphatidylcholine (17:0_18:2)	Atopic dermatitis	Inverse variance weighted	15	0.952633	0.911 - 0.996	0.0313851
Phosphatidylcholine (17:0_18:2)	Atopic dermatitis	MR Egger	15	0.987411	0.853 - 1.143	0.868047
Phosphatidylcholine (17:0_18:2)	Atopic dermatitis	Weighted median	15	0.951832	0.895 - 1.012	0.115336
Phosphatidylcholine (17:0_20:4)	Atopic dermatitis	Inverse variance weighted	23	0.958534	0.935 - 0.982	0.000731829
Phosphatidylcholine (17:0_20:4)	Atopic dermatitis	MR Egger	23	0.952074	0.917 - 0.989	0.0191387
Phosphatidylcholine (17:0_20:4)	Atopic dermatitis	Weighted median	23	0.948276	0.925 - 0.972	2.91231e-05
Phosphatidylcholine (18:0_20:2)	Atopic dermatitis	Inverse variance weighted	8	1.05519	1.006 - 1.106	0.0262078
Phosphatidylcholine (18:0_20:2)	Atopic dermatitis	MR Egger	8	1.12587	1.021 - 1.241	0.0546799
Phosphatidylcholine (18:0_20:2)	Atopic dermatitis	Weighted median	8	1.07881	1.03 - 1.13	0.00146993
Phosphatidylcholine (18:0_20:4)	Atopic dermatitis	Inverse variance weighted	18	0.967365	0.949 - 0.986	0.000819436
Phosphatidylcholine (18:0_20:4)	Atopic dermatitis	MR Egger	18	0.960682	0.935 - 0.987	0.010679
Phosphatidylcholine (18:0_20:4)	Atopic dermatitis	Weighted median	18	0.963654	0.943 - 0.985	0.000773763
Phosphatidylcholine (18:0_20:5)	Atopic dermatitis	Inverse variance weighted	13	0.957829	0.924 - 0.993	0.0185477
Phosphatidylcholine (18:0_20:5)	Atopic dermatitis	MR Egger	13	0.933246	0.878 - 0.992	0.0472797
Phosphatidylcholine (18:0_20:5)	Atopic dermatitis	Weighted median	13	0.943233	0.912 - 0.976	0.00081203
Phosphatidylcholine (18:1_18:1)	Atopic dermatitis	Inverse variance weighted	12	0.946211	0.905 - 0.989	0.0142039
Phosphatidylcholine (18:1_18:1)	Atopic dermatitis	MR Egger	12	0.896833	0.782 - 1.029	0.151812
Phosphatidylcholine (18:1_18:1)	Atopic dermatitis	Weighted median	12	0.944259	0.893 - 0.999	0.0448697
Phosphatidylcholine (18:1_20:2)	Atopic dermatitis	Inverse variance weighted	15	1.05337	1.028 - 1.079	2.11337e-05
Phosphatidylcholine (18:1_20:2)	Atopic dermatitis	MR Egger	15	1.08967	1.04 - 1.141	0.00300481
Phosphatidylcholine (18:1_20:2)	Atopic dermatitis	Weighted median	15	1.06039	1.03 - 1.092	9.87517e-05
Phosphatidylcholine (18:1_20:4)	Atopic dermatitis	Inverse variance weighted	17	0.950286	0.929 - 0.972	6.6483e-06
Phosphatidylcholine (18:1_20:4)	Atopic dermatitis	MR Egger	17	0.950029	0.918 - 0.983	0.00954333
Phosphatidylcholine (18:1_20:4)	Atopic dermatitis	Weighted median	17	0.948453	0.923 - 0.974	0.000115553
Phosphatidylcholine (O-16:0_20:3)	Atopic dermatitis	Inverse variance weighted	4	1.07627	1.016 - 1.141	0.0129806
Phosphatidylcholine (O-16:0_20:3)	Atopic dermatitis	MR Egger	4	1.16019	1.039 - 1.296	0.118631
Phosphatidylcholine (O-16:0_20:3)	Atopic dermatitis	Weighted median	4	1.09886	1.035 - 1.167	0.00209101
Phosphatidylcholine (O-16:0_20:4)	Atopic dermatitis	Inverse variance weighted	16	0.965211	0.938 - 0.993	0.0144804
Phosphatidylcholine (O-16:0_20:4)	Atopic dermatitis	MR Egger	16	0.955276	0.906 - 1.007	0.110261
Phosphatidylcholine (O-16:0_20:4)	Atopic dermatitis	Weighted median	16	0.948126	0.914 - 0.984	0.00446851
Phosphatidylcholine (O-16:0_22:5)	Atopic dermatitis	Inverse variance weighted	7	0.912491	0.856 - 0.973	0.00492187
Phosphatidylcholine (O-16:0_22:5)	Atopic dermatitis	MR Egger	7	0.793964	0.678 - 0.93	0.035331
Phosphatidylcholine (O-16:0_22:5)	Atopic dermatitis	Weighted median	7	0.907383	0.841 - 0.979	0.0125537
Phosphatidylcholine (O-16:1_16:0)	Atopic dermatitis	Inverse variance weighted	8	0.954549	0.915 - 0.996	0.0323124
Phosphatidylcholine (O-16:1_16:0)	Atopic dermatitis	MR Egger	8	0.989642	0.9 - 1.088	0.836596
Phosphatidylcholine (O-16:1_16:0)	Atopic dermatitis	Weighted median	8	0.954605	0.901 - 1.011	0.11467
Phosphatidylcholine (O-16:1_20:4)	Atopic dermatitis	Inverse variance weighted	11	0.948652	0.919 - 0.979	0.00120521
Phosphatidylcholine (O-16:1_20:4)	Atopic dermatitis	MR Egger	11	0.948725	0.891 - 1.01	0.135427
Phosphatidylcholine (O-16:1_20:4)	Atopic dermatitis	Weighted median	11	0.937064	0.908 - 0.967	4.48413e-05
Phosphatidylcholine (O-18:1_20:3)	Atopic dermatitis	Inverse variance weighted	8	1.08611	1.039 - 1.135	0.000246884
Phosphatidylcholine (O-18:1_20:3)	Atopic dermatitis	MR Egger	8	1.18069	1.079 - 1.292	0.0113209
Phosphatidylcholine (O-18:1_20:3)	Atopic dermatitis	Weighted median	8	1.10569	1.051 - 1.163	9.46882e-05
Phosphatidylcholine (O-18:1_20:4)	Atopic dermatitis	Inverse variance weighted	9	0.932876	0.899 - 0.969	0.000279738
Phosphatidylcholine (O-18:1_20:4)	Atopic dermatitis	MR Egger	9	0.918573	0.849 - 0.994	0.0740423
Phosphatidylcholine (O-18:1_20:4)	Atopic dermatitis	Weighted median	9	0.92902	0.886 - 0.974	0.00236328
Phosphatidylethanolamine (16:0_20:4)	Atopic dermatitis	Inverse variance weighted	17	0.972133	0.949 - 0.996	0.023323
Phosphatidylethanolamine (16:0_20:4)	Atopic dermatitis	MR Egger	17	0.965385	0.923 - 1.01	0.148794
Phosphatidylethanolamine (16:0_20:4)	Atopic dermatitis	Weighted median	17	0.969257	0.941 - 0.998	0.038401
Phosphatidylethanolamine (18:0_20:4)	Atopic dermatitis	Inverse variance weighted	15	0.959819	0.93 - 0.991	0.0112587
Phosphatidylethanolamine (18:0_20:4)	Atopic dermatitis	MR Egger	15	1.01113	0.912 - 1.121	0.836093
Phosphatidylethanolamine (18:0_20:4)	Atopic dermatitis	Weighted median	15	0.957799	0.923 - 0.994	0.0240791
Phosphatidylethanolamine (O-18:1_20:4)	Atopic dermatitis	Inverse variance weighted	15	0.938116	0.906 - 0.971	0.000278913
Phosphatidylethanolamine (O-18:1_20:4)	Atopic dermatitis	MR Egger	15	0.890697	0.82 - 0.968	0.0170496
Phosphatidylethanolamine (O-18:1_20:4)	Atopic dermatitis	Weighted median	15	0.941377	0.898 - 0.987	0.0125762
Phosphatidylinositol (16:0_18:1)	Atopic dermatitis	Inverse variance weighted	6	0.927899	0.872 - 0.987	0.0177406
Phosphatidylinositol (16:0_18:1)	Atopic dermatitis	MR Egger	6	0.937738	0.751 - 1.17	0.600024
Phosphatidylinositol (16:0_18:1)	Atopic dermatitis	Weighted median	6	0.931973	0.864 - 1.006	0.070017
Phosphatidylinositol (18:0_18:1)	Atopic dermatitis	Inverse variance weighted	15	0.967181	0.937 - 0.998	0.0360668
Phosphatidylinositol (18:0_18:1)	Atopic dermatitis	MR Egger	15	0.982097	0.897 - 1.076	0.703251
Phosphatidylinositol (18:0_18:1)	Atopic dermatitis	Weighted median	15	0.970609	0.931 - 1.012	0.158972
Phosphatidylinositol (18:0_20:4)	Atopic dermatitis	Inverse variance weighted	19	0.967591	0.938 - 0.999	0.0405225
Phosphatidylinositol (18:0_20:4)	Atopic dermatitis	MR Egger	19	0.980746	0.914 - 1.052	0.594652
Phosphatidylinositol (18:0_20:4)	Atopic dermatitis	Weighted median	19	0.949107	0.908 - 0.992	0.0195302
Sphingomyelin (d36:2)	Atopic dermatitis	Inverse variance weighted	11	0.935872	0.896 - 0.978	0.00314443
Sphingomyelin (d36:2)	Atopic dermatitis	MR Egger	11	0.947065	0.817 - 1.098	0.490511
Sphingomyelin (d36:2)	Atopic dermatitis	Weighted median	11	0.927742	0.87 - 0.989	0.0212112
Triacylglycerol (49:2)	Atopic dermatitis	Inverse variance weighted	11	0.919276	0.871 - 0.971	0.00239848
Triacylglycerol (49:2)	Atopic dermatitis	MR Egger	11	0.913731	0.77 - 1.085	0.329207
Triacylglycerol (49:2)	Atopic dermatitis	Weighted median	11	0.916926	0.85 - 0.989	0.0255774
Triacylglycerol (51:3)	Atopic dermatitis	Inverse variance weighted	12	0.935544	0.895 - 0.977	0.00284661
Triacylglycerol (51:3)	Atopic dermatitis	MR Egger	12	0.904209	0.812 - 1.006	0.0951825
Triacylglycerol (51:3)	Atopic dermatitis	Weighted median	12	0.943852	0.888 - 1.004	0.0646657
Triacylglycerol (52:6)	Atopic dermatitis	Inverse variance weighted	12	0.93812	0.899 - 0.979	0.00297117
Triacylglycerol (52:6)	Atopic dermatitis	MR Egger	12	0.892834	0.802 - 0.994	0.0648107
Triacylglycerol (52:6)	Atopic dermatitis	Weighted median	12	0.938562	0.887 - 0.993	0.0271395
Triacylglycerol (54:5)	Atopic dermatitis	Inverse variance weighted	13	0.950577	0.907 - 0.997	0.0356343
Triacylglycerol (54:5)	Atopic dermatitis	MR Egger	13	0.965874	0.85 - 1.098	0.605553
Triacylglycerol (54:5)	Atopic dermatitis	Weighted median	13	0.947806	0.893 - 1.006	0.0757689
Triacylglycerol (54:6)	Atopic dermatitis	Inverse variance weighted	9	0.930296	0.867 - 0.999	0.0457005
Triacylglycerol (54:6)	Atopic dermatitis	MR Egger	9	0.906851	0.747 - 1.101	0.355488
Triacylglycerol (54:6)	Atopic dermatitis	Weighted median	9	0.932797	0.869 - 1.002	0.0550885
Triacylglycerol (56:6)	Atopic dermatitis	Inverse variance weighted	17	0.936699	0.906 - 0.969	0.0001479
Triacylglycerol (56:6)	Atopic dermatitis	MR Egger	17	0.854167	0.793 - 0.921	0.000890192
Triacylglycerol (56:6)	Atopic dermatitis	Weighted median	17	0.937152	0.899 - 0.977	0.00204779
Triacylglycerol (56:8)	Atopic dermatitis	Inverse variance weighted	15	0.917758	0.876 - 0.961	0.000272111
Triacylglycerol (56:8)	Atopic dermatitis	MR Egger	15	0.872899	0.747 - 1.019	0.109546
Triacylglycerol (56:8)	Atopic dermatitis	Weighted median	15	0.927886	0.872 - 0.987	0.0183613
Triacylglycerol (58:7)	Atopic dermatitis	Inverse variance weighted	13	0.941615	0.905 - 0.979	0.00266793
Triacylglycerol (58:7)	Atopic dermatitis	MR Egger	13	0.91298	0.797 - 1.046	0.215515
Triacylglycerol (58:7)	Atopic dermatitis	Weighted median	13	0.934435	0.887 - 0.984	0.010372
Triacylglycerol (56:7)	Atopic dermatitis	Inverse variance weighted	15	0.948486	0.902 - 0.997	0.0371561
Triacylglycerol (56:7)	Atopic dermatitis	MR Egger	15	0.94144	0.805 - 1.102	0.464983
Triacylglycerol (56:7)	Atopic dermatitis	Weighted median	15	0.940121	0.885 - 0.999	0.0458897

## Sheet: Table S8
Supplementary Table 8. Results of MR analysis for causal effects of atopic dermatitis on plasma lipids (IVW: p < 0.05)
Exposure	Outcome	Method	nSNP	Beta	95%CI	Pval
Atopic dermatitis	Phosphatidylcholine (16:0_0:0)	Inverse variance weighted	56	0.0855893	0.006 to 0.166	0.0358233
Atopic dermatitis	Phosphatidylcholine (16:0_0:0)	MR Egger	56	0.229734	0.054 to 0.405	0.0130442
Atopic dermatitis	Phosphatidylcholine (16:0_0:0)	Weighted median	56	0.0739681	-0.036 to 0.184	0.188849
Atopic dermatitis	Phosphatidylcholine (20:4_0:0)	Inverse variance weighted	56	0.100584	0.005 to 0.196	0.0386148
Atopic dermatitis	Phosphatidylcholine (20:4_0:0)	MR Egger	56	0.268696	0.059 to 0.478	0.0149782
Atopic dermatitis	Phosphatidylcholine (20:4_0:0)	Weighted median	56	0.0807069	-0.053 to 0.214	0.235143
Atopic dermatitis	Phosphatidylcholine (16:0_22:4)	Inverse variance weighted	56	0.101832	0.015 to 0.189	0.022204
Atopic dermatitis	Phosphatidylcholine (16:0_22:4)	MR Egger	56	0.147435	-0.048 to 0.343	0.146054
Atopic dermatitis	Phosphatidylcholine (16:0_22:4)	Weighted median	56	0.0638417	-0.064 to 0.191	0.325841
Atopic dermatitis	Phosphatidylinositol (18:1_18:2)	Inverse variance weighted	56	-0.0855705	-0.168 to -0.003	0.0423406
Atopic dermatitis	Phosphatidylinositol (18:1_18:2)	MR Egger	56	-0.100693	-0.285 to 0.084	0.290194
Atopic dermatitis	Phosphatidylinositol (18:1_18:2)	Weighted median	56	-0.0819294	-0.195 to 0.031	0.154692

## Sheet: Table S9
Supplementary Table 9. Results of MR analysis for causal effects of plasma lipids on circulating inflammatory proteins (IVW: p < 0.05)
Exposure	Outcome	Method	nSNP	Beta	95%CI	Pval
Phosphatidylcholine (18:1_20:2)	Adenosine Deaminase	Inverse variance weighted	15	0.0588181	0.017 to 0.101	0.0059161
Phosphatidylcholine (18:1_20:2)	Adenosine Deaminase	MR Egger	15	0.0901388	0.009 to 0.171	0.0489317
Phosphatidylcholine (18:1_20:2)	Adenosine Deaminase	Weighted median	15	0.0681555	0.017 to 0.119	0.0085213
Phosphatidylcholine (18:1_20:2)	Axin-1	Inverse variance weighted	15	0.0525088	0.004 to 0.101	0.0345537
Phosphatidylcholine (18:1_20:2)	Axin-1	MR Egger	15	0.0335654	-0.064 to 0.131	0.511917
Phosphatidylcholine (18:1_20:2)	Axin-1	Weighted median	15	0.0484308	-0.01 to 0.107	0.103879
Phosphatidylcholine (18:1_20:2)	C-C motif chemokine 20	Inverse variance weighted	15	0.0437647	0.001 to 0.086	0.0436451
Phosphatidylcholine (18:1_20:2)	C-C motif chemokine 20	MR Egger	15	0.0730876	-0.01 to 0.156	0.107578
Phosphatidylcholine (18:1_20:2)	C-C motif chemokine 20	Weighted median	15	0.0536333	0.002 to 0.105	0.040084
Phosphatidylcholine (18:1_20:2)	C-C motif chemokine 23	Inverse variance weighted	15	0.0727258	0.031 to 0.115	0.000698038
Phosphatidylcholine (18:1_20:2)	C-C motif chemokine 23	MR Egger	15	0.068593	-0.013 to 0.15	0.124313
Phosphatidylcholine (18:1_20:2)	C-C motif chemokine 23	Weighted median	15	0.0754197	0.024 to 0.127	0.00392533
Phosphatidylcholine (18:1_20:2)	C-C motif chemokine 4	Inverse variance weighted	15	0.0444594	0.002 to 0.087	0.0407983
Phosphatidylcholine (18:1_20:2)	C-C motif chemokine 4	MR Egger	15	0.0600184	-0.023 to 0.143	0.179788
Phosphatidylcholine (18:1_20:2)	C-C motif chemokine 4	Weighted median	15	0.0469709	-0.004 to 0.097	0.0682604
Phosphatidylcholine (18:1_20:2)	CD40L receptor	Inverse variance weighted	15	0.0626203	0.021 to 0.104	0.00292728
Phosphatidylcholine (18:1_20:2)	CD40L receptor	MR Egger	15	0.0369601	-0.043 to 0.117	0.381853
Phosphatidylcholine (18:1_20:2)	CD40L receptor	Weighted median	15	0.0516211	0.003 to 0.1	0.0380662
Phosphatidylcholine (18:1_20:2)	Cystatin D	Inverse variance weighted	15	0.0428574	0.001 to 0.085	0.0439221
Phosphatidylcholine (18:1_20:2)	Cystatin D	MR Egger	15	0.0368336	-0.044 to 0.118	0.389634
Phosphatidylcholine (18:1_20:2)	Cystatin D	Weighted median	15	0.0424133	-0.008 to 0.093	0.102375
Phosphatidylcholine (18:1_20:2)	C-X-C motif chemokine 1	Inverse variance weighted	15	0.0645089	0.021 to 0.108	0.00366274
Phosphatidylcholine (18:1_20:2)	C-X-C motif chemokine 1	MR Egger	15	0.0473723	-0.04 to 0.135	0.306533
Phosphatidylcholine (18:1_20:2)	C-X-C motif chemokine 1	Weighted median	15	0.0697617	0.016 to 0.123	0.0106677
Phosphatidylcholine (18:1_20:2)	C-X-C motif chemokine 10	Inverse variance weighted	15	0.0453971	0.001 to 0.09	0.044786
Phosphatidylcholine (18:1_20:2)	C-X-C motif chemokine 10	MR Egger	15	0.0602615	-0.029 to 0.149	0.208314
Phosphatidylcholine (18:1_20:2)	C-X-C motif chemokine 10	Weighted median	15	0.0463401	-0.005 to 0.097	0.0755078
Phosphatidylcholine (18:1_20:2)	C-X-C motif chemokine 11	Inverse variance weighted	15	0.0715056	0.017 to 0.126	0.00958897
Phosphatidylcholine (18:1_20:2)	C-X-C motif chemokine 11	MR Egger	15	0.124363	0.02 to 0.229	0.0359851
Phosphatidylcholine (18:1_20:2)	C-X-C motif chemokine 11	Weighted median	15	0.0888466	0.038 to 0.14	0.000624314
Phosphatidylcholine (18:1_20:2)	C-X-C motif chemokine 5	Inverse variance weighted	15	0.0555249	0.003 to 0.109	0.0400622
Phosphatidylcholine (18:1_20:2)	C-X-C motif chemokine 5	MR Egger	15	0.0540062	-0.053 to 0.161	0.341574
Phosphatidylcholine (18:1_20:2)	C-X-C motif chemokine 5	Weighted median	15	0.0696632	0.016 to 0.124	0.0113132
Phosphatidylcholine (18:1_20:2)	C-X-C motif chemokine 6	Inverse variance weighted	15	0.0617398	0.019 to 0.104	0.00451897
Phosphatidylcholine (18:1_20:2)	C-X-C motif chemokine 6	MR Egger	15	0.089184	0.006 to 0.172	0.0551608
Phosphatidylcholine (18:1_20:2)	C-X-C motif chemokine 6	Weighted median	15	0.0640117	0.012 to 0.116	0.016809
Phosphatidylcholine (18:1_20:2)	C-X-C motif chemokine 9	Inverse variance weighted	15	0.0610528	0.02 to 0.102	0.00359021
Phosphatidylcholine (18:1_20:2)	C-X-C motif chemokine 9	MR Egger	15	0.0847675	0.004 to 0.166	0.0615479
Phosphatidylcholine (18:1_20:2)	C-X-C motif chemokine 9	Weighted median	15	0.0893542	0.038 to 0.14	0.000604502
Phosphatidylcholine (18:1_20:2)	Delta and Notch-like epidermal growth factor-related receptor	Inverse variance weighted	15	0.0484645	0.001 to 0.096	0.0452553
Phosphatidylcholine (18:1_20:2)	Delta and Notch-like epidermal growth factor-related receptor	MR Egger	15	0.0808047	-0.013 to 0.174	0.113757
Phosphatidylcholine (18:1_20:2)	Delta and Notch-like epidermal growth factor-related receptor	Weighted median	15	0.0639116	0.014 to 0.114	0.0120111
Phosphatidylcholine (18:1_20:2)	Fibroblast growth factor 5	Inverse variance weighted	15	0.0555264	0.007 to 0.104	0.0243417
Phosphatidylcholine (18:1_20:2)	Fibroblast growth factor 5	MR Egger	15	0.0131941	-0.08 to 0.106	0.785627
Phosphatidylcholine (18:1_20:2)	Fibroblast growth factor 5	Weighted median	15	0.0409438	-0.014 to 0.095	0.141219
Phosphatidylcholine (18:1_20:2)	Interleukin-15 receptor subunit alpha	Inverse variance weighted	15	0.0546896	0.005 to 0.104	0.0310068
Phosphatidylcholine (18:1_20:2)	Interleukin-15 receptor subunit alpha	MR Egger	15	0.0210363	-0.076 to 0.118	0.678929
Phosphatidylcholine (18:1_20:2)	Interleukin-15 receptor subunit alpha	Weighted median	15	0.0419886	-0.013 to 0.097	0.136153
Phosphatidylcholine (18:1_20:2)	Interleukin-17A	Inverse variance weighted	15	0.060313	0.01 to 0.11	0.0177497
Phosphatidylcholine (18:1_20:2)	Interleukin-17A	MR Egger	15	0.116142	0.022 to 0.21	0.0309379
Phosphatidylcholine (18:1_20:2)	Interleukin-17A	Weighted median	15	0.0722946	0.014 to 0.13	0.014824
Phosphatidylcholine (18:1_20:2)	interleukin-18 receptor 1	Inverse variance weighted	15	0.092508	0.05 to 0.135	1.85606e-05
Phosphatidylcholine (18:1_20:2)	interleukin-18 receptor 1	MR Egger	15	0.100735	0.018 to 0.184	0.0336263
Phosphatidylcholine (18:1_20:2)	interleukin-18 receptor 1	Weighted median	15	0.0921618	0.039 to 0.145	0.00066514
Phosphatidylcholine (18:1_20:2)	Interleukin-20	Inverse variance weighted	15	0.0521311	0.005 to 0.099	0.0287486
Phosphatidylcholine (18:1_20:2)	Interleukin-20	MR Egger	15	0.0419425	-0.05 to 0.133	0.385501
Phosphatidylcholine (18:1_20:2)	Interleukin-20	Weighted median	15	0.0570282	0 to 0.114	0.0493202
Phosphatidylcholine (18:1_20:2)	Interleukin-20 receptor subunit alpha	Inverse variance weighted	15	0.0590645	0.011 to 0.107	0.0151565
Phosphatidylcholine (18:1_20:2)	Interleukin-20 receptor subunit alpha	MR Egger	15	0.0477749	-0.048 to 0.143	0.343695
Phosphatidylcholine (18:1_20:2)	Interleukin-20 receptor subunit alpha	Weighted median	15	0.0492596	-0.01 to 0.108	0.101925
Phosphatidylcholine (18:1_20:2)	Interleukin-7	Inverse variance weighted	15	0.0943405	0.052 to 0.137	1.41081e-05
Phosphatidylcholine (18:1_20:2)	Interleukin-7	MR Egger	15	0.058857	-0.024 to 0.142	0.187728
Phosphatidylcholine (18:1_20:2)	Interleukin-7	Weighted median	15	0.0886217	0.036 to 0.141	0.00096016
Phosphatidylcholine (18:1_20:2)	Latency-associated peptide transforming growth factor beta 1	Inverse variance weighted	15	0.0772876	0.027 to 0.128	0.00265634
Phosphatidylcholine (18:1_20:2)	Latency-associated peptide transforming growth factor beta 1	MR Egger	15	0.0435918	-0.056 to 0.143	0.405762
Phosphatidylcholine (18:1_20:2)	Latency-associated peptide transforming growth factor beta 1	Weighted median	15	0.0700648	0.016 to 0.124	0.010781
Phosphatidylcholine (18:1_20:2)	Monocyte chemoattractant protein-3	Inverse variance weighted	15	0.0777688	0.026 to 0.129	0.0029768
Phosphatidylcholine (18:1_20:2)	Monocyte chemoattractant protein-3	MR Egger	15	0.0595889	-0.044 to 0.163	0.278252
Phosphatidylcholine (18:1_20:2)	Monocyte chemoattractant protein-3	Weighted median	15	0.061082	0.002 to 0.12	0.0412464
Phosphatidylcholine (18:1_20:2)	Programmed cell death 1 ligand 1	Inverse variance weighted	15	0.0609751	0.012 to 0.11	0.0147606
Phosphatidylcholine (18:1_20:2)	Programmed cell death 1 ligand 1	MR Egger	15	0.025114	-0.071 to 0.121	0.617402
Phosphatidylcholine (18:1_20:2)	Programmed cell death 1 ligand 1	Weighted median	15	0.057164	0.004 to 0.11	0.0340435
Phosphatidylcholine (18:1_20:2)	SIR2-like protein 2	Inverse variance weighted	15	0.056842	0.007 to 0.107	0.0259093
Phosphatidylcholine (18:1_20:2)	SIR2-like protein 2	MR Egger	15	0.0375669	-0.063 to 0.138	0.476014
Phosphatidylcholine (18:1_20:2)	SIR2-like protein 2	Weighted median	15	0.0604679	0.008 to 0.113	0.0246802
Phosphatidylcholine (18:1_20:2)	Tumor necrosis factor ligand superfamily member 14	Inverse variance weighted	15	0.101246	0.049 to 0.153	0.000135284
Phosphatidylcholine (18:1_20:2)	Tumor necrosis factor ligand superfamily member 14	MR Egger	15	0.133495	0.03 to 0.237	0.0247183
Phosphatidylcholine (18:1_20:2)	Tumor necrosis factor ligand superfamily member 14	Weighted median	15	0.119108	0.059 to 0.18	0.000113696
Phosphatidylcholine (18:1_20:2)	Vascular endothelial growth factor A	Inverse variance weighted	15	0.0654323	0.015 to 0.116	0.0111564
Phosphatidylcholine (18:1_20:2)	Vascular endothelial growth factor A	MR Egger	15	0.107688	0.009 to 0.206	0.0519076
Phosphatidylcholine (18:1_20:2)	Vascular endothelial growth factor A	Weighted median	15	0.083025	0.032 to 0.134	0.00154823
Phosphatidylcholine (18:1_20:4)	beta-nerve growth factor	Inverse variance weighted	17	-0.0593715	-0.097 to -0.021	0.00220922
Phosphatidylcholine (18:1_20:4)	beta-nerve growth factor	MR Egger	17	-0.0720434	-0.13 to -0.014	0.0288378
Phosphatidylcholine (18:1_20:4)	beta-nerve growth factor	Weighted median	17	-0.0629897	-0.108 to -0.018	0.00558863
Phosphatidylcholine (18:1_20:4)	C-C motif chemokine 20	Inverse variance weighted	17	-0.0400855	-0.08 to 0	0.0499118
Phosphatidylcholine (18:1_20:4)	C-C motif chemokine 20	MR Egger	17	-0.0414778	-0.103 to 0.02	0.206955
Phosphatidylcholine (18:1_20:4)	C-C motif chemokine 20	Weighted median	17	-0.0459544	-0.091 to -0.001	0.0436026
Phosphatidylcholine (18:1_20:4)	C-C motif chemokine 23	Inverse variance weighted	17	-0.0525414	-0.092 to -0.013	0.00914828
Phosphatidylcholine (18:1_20:4)	C-C motif chemokine 23	MR Egger	17	-0.0570997	-0.118 to 0.004	0.0851999
Phosphatidylcholine (18:1_20:4)	C-C motif chemokine 23	Weighted median	17	-0.063961	-0.111 to -0.017	0.00787967
Phosphatidylcholine (18:1_20:4)	C-X-C motif chemokine 10	Inverse variance weighted	17	-0.0425431	-0.082 to -0.003	0.0360302
Phosphatidylcholine (18:1_20:4)	C-X-C motif chemokine 10	MR Egger	17	-0.0725603	-0.134 to -0.011	0.0345076
Phosphatidylcholine (18:1_20:4)	C-X-C motif chemokine 10	Weighted median	17	-0.0529743	-0.097 to -0.009	0.0195339
Phosphatidylcholine (18:1_20:4)	C-X-C motif chemokine 11	Inverse variance weighted	17	-0.0512707	-0.098 to -0.005	0.0310811
Phosphatidylcholine (18:1_20:4)	C-X-C motif chemokine 11	MR Egger	17	-0.101951	-0.168 to -0.036	0.00841163
Phosphatidylcholine (18:1_20:4)	C-X-C motif chemokine 11	Weighted median	17	-0.0768834	-0.126 to -0.028	0.00199378
Phosphatidylcholine (18:1_20:4)	C-X-C motif chemokine 5	Inverse variance weighted	17	-0.0485374	-0.096 to -0.001	0.0444357
Phosphatidylcholine (18:1_20:4)	C-X-C motif chemokine 5	MR Egger	17	-0.0688505	-0.143 to 0.005	0.08805
Phosphatidylcholine (18:1_20:4)	C-X-C motif chemokine 5	Weighted median	17	-0.0569463	-0.104 to -0.01	0.0168064
Phosphatidylcholine (18:1_20:4)	C-X-C motif chemokine 6	Inverse variance weighted	17	-0.0480843	-0.09 to -0.006	0.024813
Phosphatidylcholine (18:1_20:4)	C-X-C motif chemokine 6	MR Egger	17	-0.078137	-0.142 to -0.015	0.0294233
Phosphatidylcholine (18:1_20:4)	C-X-C motif chemokine 6	Weighted median	17	-0.0590002	-0.104 to -0.014	0.0106178
Phosphatidylcholine (18:1_20:4)	C-X-C motif chemokine 9	Inverse variance weighted	17	-0.0636041	-0.102 to -0.025	0.00128534
Phosphatidylcholine (18:1_20:4)	C-X-C motif chemokine 9	MR Egger	17	-0.0843389	-0.144 to -0.025	0.0141876
Phosphatidylcholine (18:1_20:4)	C-X-C motif chemokine 9	Weighted median	17	-0.074717	-0.119 to -0.031	0.000865905
Phosphatidylcholine (18:1_20:4)	Delta and Notch-like epidermal growth factor-related receptor	Inverse variance weighted	17	-0.0455945	-0.084 to -0.007	0.0205991
Phosphatidylcholine (18:1_20:4)	Delta and Notch-like epidermal growth factor-related receptor	MR Egger	17	-0.0551158	-0.114 to 0.004	0.0884676
Phosphatidylcholine (18:1_20:4)	Delta and Notch-like epidermal growth factor-related receptor	Weighted median	17	-0.0541108	-0.097 to -0.011	0.0139179
Phosphatidylcholine (18:1_20:4)	Fms-related tyrosine kinase 3 ligand	Inverse variance weighted	17	-0.0521374	-0.095 to -0.009	0.017825
Phosphatidylcholine (18:1_20:4)	Fms-related tyrosine kinase 3 ligand	MR Egger	17	-0.0212202	-0.087 to 0.044	0.534324
Phosphatidylcholine (18:1_20:4)	Fms-related tyrosine kinase 3 ligand	Weighted median	17	-0.0456579	-0.09 to -0.002	0.0424618
Phosphatidylcholine (18:1_20:4)	Interleukin-17A	Inverse variance weighted	17	-0.0544039	-0.106 to -0.003	0.0370026
Phosphatidylcholine (18:1_20:4)	Interleukin-17A	MR Egger	17	-0.0768256	-0.157 to 0.003	0.079113
Phosphatidylcholine (18:1_20:4)	Interleukin-17A	Weighted median	17	-0.0606216	-0.112 to -0.009	0.0201205
Phosphatidylcholine (18:1_20:4)	Interleukin-17C	Inverse variance weighted	17	-0.0536334	-0.098 to -0.009	0.0174466
Phosphatidylcholine (18:1_20:4)	Interleukin-17C	MR Egger	17	-0.0690469	-0.137 to -0.001	0.0655183
Phosphatidylcholine (18:1_20:4)	Interleukin-17C	Weighted median	17	-0.0619802	-0.112 to -0.012	0.0149567
Phosphatidylcholine (18:1_20:4)	Interleukin-18	Inverse variance weighted	17	-0.0490812	-0.089 to -0.009	0.0156107
Phosphatidylcholine (18:1_20:4)	Interleukin-18	MR Egger	17	-0.0421175	-0.103 to 0.019	0.197297
Phosphatidylcholine (18:1_20:4)	Interleukin-18	Weighted median	17	-0.049762	-0.096 to -0.003	0.0363998
Phosphatidylcholine (18:1_20:4)	Matrix metalloproteinase-1	Inverse variance weighted	17	-0.0426624	-0.083 to -0.002	0.0383517
Phosphatidylcholine (18:1_20:4)	Matrix metalloproteinase-1	MR Egger	17	-0.0610949	-0.123 to 0.001	0.0730204
Phosphatidylcholine (18:1_20:4)	Matrix metalloproteinase-1	Weighted median	17	-0.0461357	-0.093 to 0.001	0.0535617
Phosphatidylcholine (18:1_20:4)	Osteoprotegerin	Inverse variance weighted	17	-0.0444719	-0.088 to -0.001	0.0448698
Phosphatidylcholine (18:1_20:4)	Osteoprotegerin	MR Egger	17	-0.0563372	-0.125 to 0.012	0.128041
Phosphatidylcholine (18:1_20:4)	Osteoprotegerin	Weighted median	17	-0.0458207	-0.091 to -0.001	0.0447195
Phosphatidylcholine (18:1_20:4)	Stem cell factor	Inverse variance weighted	15	-0.133256	-0.186 to -0.081	6.29e-07
Phosphatidylcholine (18:1_20:4)	Stem cell factor	MR Egger	15	-0.138823	-0.223 to -0.055	0.00644538
Phosphatidylcholine (18:1_20:4)	Stem cell factor	Weighted median	15	-0.130354	-0.176 to -0.085	1.92e-08
Phosphatidylcholine (18:1_20:4)	SIR2-like protein 2	Inverse variance weighted	17	-0.0468327	-0.092 to -0.001	0.0436768
Phosphatidylcholine (18:1_20:4)	SIR2-like protein 2	MR Egger	17	-0.0736791	-0.144 to -0.004	0.0569109
Phosphatidylcholine (18:1_20:4)	SIR2-like protein 2	Weighted median	17	-0.0495558	-0.096 to -0.003	0.0370886
Phosphatidylcholine (18:1_20:4)	STAM binding protein	Inverse variance weighted	17	-0.054549	-0.103 to -0.006	0.0273408
Phosphatidylcholine (18:1_20:4)	STAM binding protein	MR Egger	17	-0.0772037	-0.153 to -0.002	0.063277
Phosphatidylcholine (18:1_20:4)	STAM binding protein	Weighted median	17	-0.0541533	-0.098 to -0.01	0.0157768
Phosphatidylcholine (18:1_20:4)	Tumor necrosis factor ligand superfamily member 14	Inverse variance weighted	17	-0.0649548	-0.125 to -0.005	0.0346031
Phosphatidylcholine (18:1_20:4)	Tumor necrosis factor ligand superfamily member 14	MR Egger	17	-0.137414	-0.22 to -0.055	0.00537271
Phosphatidylcholine (18:1_20:4)	Tumor necrosis factor ligand superfamily member 14	Weighted median	17	-0.0794914	-0.133 to -0.026	0.00335586
Phosphatidylcholine (18:1_20:4)	TNF-related apoptosis-inducing ligand	Inverse variance weighted	17	-0.124781	-0.164 to -0.085	7.17e-10
Phosphatidylcholine (18:1_20:4)	TNF-related apoptosis-inducing ligand	MR Egger	17	-0.145147	-0.207 to -0.084	0.000331308
Phosphatidylcholine (18:1_20:4)	TNF-related apoptosis-inducing ligand	Weighted median	17	-0.147944	-0.193 to -0.103	1.28e-10
Phosphatidylcholine (18:1_20:4)	Urokinase-type plasminogen activator	Inverse variance weighted	17	-0.0554082	-0.107 to -0.004	0.0339882
Phosphatidylcholine (18:1_20:4)	Urokinase-type plasminogen activator	MR Egger	17	-0.0146335	-0.091 to 0.062	0.713459
Phosphatidylcholine (18:1_20:4)	Urokinase-type plasminogen activator	Weighted median	17	-0.0261413	-0.072 to 0.019	0.261466
Phosphatidylcholine (18:1_20:4)	Vascular endothelial growth factor A	Inverse variance weighted	17	-0.0485116	-0.088 to -0.009	0.0167282
Phosphatidylcholine (18:1_20:4)	Vascular endothelial growth factor A	MR Egger	17	-0.093866	-0.155 to -0.033	0.00880784
Phosphatidylcholine (18:1_20:4)	Vascular endothelial growth factor A	Weighted median	17	-0.0734629	-0.119 to -0.028	0.00161568
Phosphatidylcholine (18:1_20:4)	interleukin-18 receptor 1	Inverse variance weighted	15	0.0789504	0.005 to 0.153	0.0363255
Phosphatidylcholine (18:1_20:4)	interleukin-18 receptor 1	MR Egger	15	0.0400242	-0.176 to 0.256	0.721835
Phosphatidylcholine (18:1_20:4)	interleukin-18 receptor 1	Weighted median	15	0.0807121	-0.019 to 0.181	0.114082
Phosphatidylcholine (O-18:1_20:3)	C-C motif chemokine 28	Inverse variance weighted	10	0.0919927	0.03 to 0.154	0.00351605
Phosphatidylcholine (O-18:1_20:3)	C-C motif chemokine 28	MR Egger	10	0.215166	0.071 to 0.36	0.0193446
Phosphatidylcholine (O-18:1_20:3)	C-C motif chemokine 28	Weighted median	10	0.142012	0.061 to 0.223	0.000630253
Phosphatidylcholine (O-18:1_20:3)	C-X-C motif chemokine 10	Inverse variance weighted	10	0.079155	0.015 to 0.144	0.0162663
Phosphatidylcholine (O-18:1_20:3)	C-X-C motif chemokine 10	MR Egger	10	0.105599	-0.048 to 0.259	0.214069
Phosphatidylcholine (O-18:1_20:3)	C-X-C motif chemokine 10	Weighted median	10	0.0691866	-0.017 to 0.155	0.113608
Phosphatidylcholine (O-18:1_20:3)	C-X-C motif chemokine 5	Inverse variance weighted	10	0.0809418	0.009 to 0.153	0.0275994
Phosphatidylcholine (O-18:1_20:3)	C-X-C motif chemokine 5	MR Egger	10	0.122503	-0.053 to 0.298	0.209063
Phosphatidylcholine (O-18:1_20:3)	C-X-C motif chemokine 5	Weighted median	10	0.0993707	0.012 to 0.186	0.0250198
Phosphatidylcholine (O-18:1_20:3)	Fibroblast growth factor 19	Inverse variance weighted	10	-0.0802699	-0.145 to -0.015	0.0157218
Phosphatidylcholine (O-18:1_20:3)	Fibroblast growth factor 19	MR Egger	10	-0.0457197	-0.198 to 0.107	0.57274
Phosphatidylcholine (O-18:1_20:3)	Fibroblast growth factor 19	Weighted median	10	-0.0648004	-0.149 to 0.019	0.129948
Phosphatidylcholine (O-18:1_20:3)	Fibroblast growth factor 23	Inverse variance weighted	10	0.0861902	0.024 to 0.148	0.00666174
Phosphatidylcholine (O-18:1_20:3)	Fibroblast growth factor 23	MR Egger	10	0.0166022	-0.129 to 0.162	0.828828
Phosphatidylcholine (O-18:1_20:3)	Fibroblast growth factor 23	Weighted median	10	0.0866787	0.009 to 0.165	0.0297663
Phosphatidylcholine (O-18:1_20:3)	Fibroblast growth factor 5	Inverse variance weighted	9	-0.138865	-0.268 to -0.01	0.0347806
Phosphatidylcholine (O-18:1_20:3)	Fibroblast growth factor 5	MR Egger	9	-0.136576	-0.554 to 0.28	0.541317
Phosphatidylcholine (O-18:1_20:3)	Fibroblast growth factor 5	Weighted median	9	-0.139841	-0.278 to -0.001	0.0475879
Phosphatidylcholine (O-18:1_20:3)	interleukin-18 receptor 1	Inverse variance weighted	10	0.0840757	0.015 to 0.153	0.0174866
Phosphatidylcholine (O-18:1_20:3)	interleukin-18 receptor 1	MR Egger	10	0.232419	0.082 to 0.383	0.0162151
Phosphatidylcholine (O-18:1_20:3)	interleukin-18 receptor 1	Weighted median	10	0.153567	0.067 to 0.24	0.000525657
Phosphatidylcholine (O-18:1_20:3)	Interleukin-7	Inverse variance weighted	10	0.107659	0.027 to 0.189	0.00930299
Phosphatidylcholine (O-18:1_20:3)	Interleukin-7	MR Egger	10	0.16122	-0.036 to 0.358	0.147501
Phosphatidylcholine (O-18:1_20:3)	Interleukin-7	Weighted median	10	0.176166	0.083 to 0.27	0.000220086
Phosphatidylethanolamine (O-18:1_20:4)	beta-nerve growth factor	Inverse variance weighted	15	-0.0627279	-0.119 to -0.006	0.0294854
Phosphatidylethanolamine (O-18:1_20:4)	beta-nerve growth factor	MR Egger	15	-0.142851	-0.278 to -0.008	0.0586739
Phosphatidylethanolamine (O-18:1_20:4)	beta-nerve growth factor	Weighted median	15	-0.0709847	-0.149 to 0.007	0.0750462
Phosphatidylethanolamine (O-18:1_20:4)	Natural killer cell receptor 2B4	Inverse variance weighted	15	-0.0744686	-0.141 to -0.008	0.0280783
Phosphatidylethanolamine (O-18:1_20:4)	Natural killer cell receptor 2B4	MR Egger	15	0.0182553	-0.138 to 0.174	0.821997
Phosphatidylethanolamine (O-18:1_20:4)	Natural killer cell receptor 2B4	Weighted median	15	-0.0708238	-0.153 to 0.011	0.0894431
Phosphatidylethanolamine (O-18:1_20:4)	CD40L receptor	Inverse variance weighted	15	-0.0686413	-0.126 to -0.011	0.0188182
Phosphatidylethanolamine (O-18:1_20:4)	CD40L receptor	MR Egger	15	-0.0746309	-0.212 to 0.063	0.306256
Phosphatidylethanolamine (O-18:1_20:4)	CD40L receptor	Weighted median	15	-0.102432	-0.181 to -0.024	0.0108399
Phosphatidylethanolamine (O-18:1_20:4)	T-cell surface glycoprotein CD6 isoform	Inverse variance weighted	15	-0.0604148	-0.119 to -0.002	0.0436651
Phosphatidylethanolamine (O-18:1_20:4)	T-cell surface glycoprotein CD6 isoform	MR Egger	15	-0.0854421	-0.226 to 0.056	0.256069
Phosphatidylethanolamine (O-18:1_20:4)	T-cell surface glycoprotein CD6 isoform	Weighted median	15	-0.102304	-0.184 to -0.02	0.0144902
Phosphatidylethanolamine (O-18:1_20:4)	C-X-C motif chemokine 10	Inverse variance weighted	15	-0.0727421	-0.138 to -0.007	0.0297864
Phosphatidylethanolamine (O-18:1_20:4)	C-X-C motif chemokine 10	MR Egger	15	-0.0374602	-0.2 to 0.125	0.658686
Phosphatidylethanolamine (O-18:1_20:4)	C-X-C motif chemokine 10	Weighted median	15	-0.0927435	-0.178 to -0.008	0.0329307
Phosphatidylethanolamine (O-18:1_20:4)	C-X-C motif chemokine 9	Inverse variance weighted	15	-0.0902645	-0.147 to -0.033	0.00196356
Phosphatidylethanolamine (O-18:1_20:4)	C-X-C motif chemokine 9	MR Egger	15	-0.177727	-0.315 to -0.04	0.0249379
Phosphatidylethanolamine (O-18:1_20:4)	C-X-C motif chemokine 9	Weighted median	15	-0.104618	-0.183 to -0.026	0.00897655
Phosphatidylethanolamine (O-18:1_20:4)	Interleukin-2	Inverse variance weighted	15	0.0846042	0.02 to 0.149	0.0103253
Phosphatidylethanolamine (O-18:1_20:4)	Interleukin-2	MR Egger	15	0.017733	-0.137 to 0.172	0.82578
Phosphatidylethanolamine (O-18:1_20:4)	Interleukin-2	Weighted median	15	0.0740658	-0.017 to 0.165	0.110483
Phosphatidylethanolamine (O-18:1_20:4)	Stem cell factor	Inverse variance weighted	13	-0.0969516	-0.176 to -0.018	0.0160779
Phosphatidylethanolamine (O-18:1_20:4)	Stem cell factor	MR Egger	13	-0.0595162	-0.284 to 0.165	0.613533
Phosphatidylethanolamine (O-18:1_20:4)	Stem cell factor	Weighted median	13	-0.0854126	-0.194 to 0.023	0.123754
Phosphatidylethanolamine (O-18:1_20:4)	TNF-related apoptosis-inducing ligand	Inverse variance weighted	12	-0.0927182	-0.178 to -0.008	0.0323359
Phosphatidylethanolamine (O-18:1_20:4)	TNF-related apoptosis-inducing ligand	MR Egger	12	-0.0318357	-0.296 to 0.232	0.817701
Phosphatidylethanolamine (O-18:1_20:4)	TNF-related apoptosis-inducing ligand	Weighted median	12	-0.0457053	-0.158 to 0.066	0.424222
Triacylglycerol (56:6)	C-C motif chemokine 23	Inverse variance weighted	19	0.0878112	0.025 to 0.151	0.00637388
Triacylglycerol (56:6)	C-C motif chemokine 23	MR Egger	19	-0.0353404	-0.192 to 0.122	0.664466
Triacylglycerol (56:6)	C-C motif chemokine 23	Weighted median	19	0.0885484	0.004 to 0.173	0.0394215
Triacylglycerol (56:6)	C-C motif chemokine 25	Inverse variance weighted	20	0.0608503	0.014 to 0.108	0.0114153
Triacylglycerol (56:6)	C-C motif chemokine 25	MR Egger	20	0.106696	-0.014 to 0.227	0.099624
Triacylglycerol (56:6)	C-C motif chemokine 25	Weighted median	20	0.041769	-0.025 to 0.109	0.222516
Triacylglycerol (56:6)	CD40L receptor	Inverse variance weighted	20	-0.0673033	-0.12 to -0.014	0.0128294
Triacylglycerol (56:6)	CD40L receptor	MR Egger	20	-0.130508	-0.266 to 0.005	0.0753589
Triacylglycerol (56:6)	CD40L receptor	Weighted median	20	-0.0802575	-0.15 to -0.011	0.0238469
Triacylglycerol (56:6)	Interleukin-2	Inverse variance weighted	20	0.0968516	0.044 to 0.149	0.000293746
Triacylglycerol (56:6)	Interleukin-2	MR Egger	20	0.0206569	-0.113 to 0.154	0.765572
Triacylglycerol (56:6)	Interleukin-2	Weighted median	20	0.0697927	-0.01 to 0.15	0.0869269
Triacylglycerol (56:6)	Interleukin-7	Inverse variance weighted	20	-0.0549117	-0.106 to -0.004	0.0346069
Triacylglycerol (56:6)	Interleukin-7	MR Egger	20	-0.122498	-0.252 to 0.007	0.0798684
Triacylglycerol (56:6)	Interleukin-7	Weighted median	20	-0.0397789	-0.117 to 0.037	0.310124
Triacylglycerol (56:6)	Programmed cell death 1 ligand 1	Inverse variance weighted	20	-0.0515024	-0.098 to -0.005	0.0311478
Triacylglycerol (56:6)	Programmed cell death 1 ligand 1	MR Egger	20	-0.0306461	-0.152 to 0.091	0.627683
Triacylglycerol (56:6)	Programmed cell death 1 ligand 1	Weighted median	20	-0.0650775	-0.135 to 0.005	0.0676521
Triacylglycerol (56:6)	Stem cell factor	Inverse variance weighted	18	-0.128861	-0.2 to -0.058	0.000400511
Triacylglycerol (56:6)	Stem cell factor	MR Egger	18	-0.0688051	-0.251 to 0.114	0.470532
Triacylglycerol (56:6)	Stem cell factor	Weighted median	18	-0.11284	-0.196 to -0.03	0.00750875
Triacylglycerol (56:6)	TNF-related apoptosis-inducing ligand	Inverse variance weighted	18	-0.113838	-0.19 to -0.038	0.00342463
Triacylglycerol (56:6)	TNF-related apoptosis-inducing ligand	MR Egger	18	-0.0296279	-0.228 to 0.168	0.773095
Triacylglycerol (56:6)	TNF-related apoptosis-inducing ligand	Weighted median	18	-0.1111	-0.201 to -0.022	0.0150387
Triacylglycerol (56:8)	Fms-related tyrosine kinase 3 ligand	Inverse variance weighted	17	-0.0778914	-0.145 to -0.01	0.0235606
Triacylglycerol (56:8)	Fms-related tyrosine kinase 3 ligand	MR Egger	17	-0.169792	-0.408 to 0.069	0.183064
Triacylglycerol (56:8)	Fms-related tyrosine kinase 3 ligand	Weighted median	17	-0.101392	-0.195 to -0.008	0.0339904
Triacylglycerol (56:8)	interleukin-18 receptor 1	Inverse variance weighted	17	-0.0815787	-0.146 to -0.017	0.0135318
Triacylglycerol (56:8)	interleukin-18 receptor 1	MR Egger	17	-0.0470254	-0.28 to 0.186	0.6982
Triacylglycerol (56:8)	interleukin-18 receptor 1	Weighted median	17	-0.0623012	-0.156 to 0.031	0.192174
Triacylglycerol (56:8)	Osteoprotegerin	Inverse variance weighted	17	-0.0781852	-0.138 to -0.018	0.010442
Triacylglycerol (56:8)	Osteoprotegerin	MR Egger	17	-0.107643	-0.317 to 0.101	0.329048
Triacylglycerol (56:8)	Osteoprotegerin	Weighted median	17	-0.0571276	-0.141 to 0.027	0.183817
Triacylglycerol (56:8)	Tumor necrosis factor receptor superfamily member 9	Inverse variance weighted	17	-0.0817797	-0.162 to -0.002	0.0447038
Triacylglycerol (56:8)	Tumor necrosis factor receptor superfamily member 9	MR Egger	17	-0.12528	-0.411 to 0.16	0.403734
Triacylglycerol (56:8)	Tumor necrosis factor receptor superfamily member 9	Weighted median	17	-0.0778337	-0.175 to 0.019	0.11494
Triacylglycerol (56:8)	Urokinase-type plasminogen activator	Inverse variance weighted	15	-0.0778629	-0.151 to -0.005	0.0370166
Triacylglycerol (56:8)	Urokinase-type plasminogen activator	MR Egger	15	-0.139704	-0.441 to 0.162	0.380207
Triacylglycerol (56:8)	Urokinase-type plasminogen activator	Weighted median	15	-0.106689	-0.208 to -0.005	0.0388578

## Sheet: Table S10
Supplementary Table 10. Results of MR analysis for causal effects of circulating inflammatory proteins on atopic dermatitis (IVW: p < 0.05)
Exposure	Outcome	Method	nSNP	OR	95%CI	Pval
interleukin-18 receptor 1	Atopic dermatitis	Inverse variance weighted	19	1.05228	1.016 - 1.089	0.00401469
interleukin-18 receptor 1	Atopic dermatitis	MR Egger	19	1.08484	1.017 - 1.157	0.0241336
interleukin-18 receptor 1	Atopic dermatitis	Weighted median	19	1.06127	1.021 - 1.103	0.00228372

[truncated: 4 more sheets: Table S11, Table S12, Table S13, Table S14]
